# Supplementary material for: Dissection of genetic variation and evidence for pleiotropy in male pattern baldness
Source: Nat Commun. 2018 Dec 20;9:5407. doi: 10.1038/s41467-018-07862-y (PMC6302097; doi:10.1038/s41467-018-07862-y)
Supplement: Supplementary file 4 — Supplementary Data 1 [file 41467_2018_7862_MOESM4_ESM.xlsx]

## Sheet: Sheet1
Heritability analyses
Analysis	Component	Heritability	SE	Overall_analysis_h2	Overall_analysis_SE	for_graph	SE_for_graph	n_individuals	n_SNPs (GCTA)	n_pairs (pedigree)
Rel (1stDegree)	Pedigree	0.589561	0.02646	0.589561	0.02646	0.589561	0.02646	9449		5217
Rel (brother)	Pedigree	0.619304	0.02845	0.619304	0.02845	0.619304	0.02845	8010		4428
Rel (fatherSon)	Pedigree	0.411125	0.070588	0.411125	0.070588	0.411125	0.070588	1482		789
Rel (1stDegree)	Autosomes	0.5851	0.026336						1123347
Rel (brother)	Autosomes	0.614357	0.028283						1123347
Rel (fatherSon)	Autosomes	0.424214	0.070778						1123347
bKsK (3xGRM)	Autosomes	0.359403	0.005426	0.60397	0.029497	0.60397	0.029497	87957	1123347
bKsK (3xGRM)	chrX	0.033434	0.00188	NA	NA	NA	NA	87957	262588
bKsK (3xGRM)	Relateds (aut)	0.211133	0.029859	NA	NA	NA	NA	87957	1123347
bKsK (2xGRM)	Autosomes	0.348891	0.005482	0.609856	0.030034	0.609856	0.030034	87957	1123347
bKsK (2xGRM)	Relateds (aut)	0.260965	0.030409	NA	NA	NA	NA	87957	1123347
SNP (indep)	Autosomes	0.347826	0.006095	0.347826	0.006095	0.38362	0.006095	75654	1123347
SNP (indep)	chrX	0.035794	0.002207	0.035794	0.002207	0.035794	0.002207	75654	262588
SNP (MGRM)	Autosomes	0.358896	0.006035	0.39335	0.006144	0.39335	0.006144	75654	1123347
SNP (MGRM)	chrX	0.034454	0.002045	NA	NA	NA	NA	75654	262588
LDMS (MAF)	Rare SNPs	-0.019472	(see ST2)	0.414894	0.027969	0.414894	0.027969	75654	25246483
LDMS (MAF)	Common SNPs	0.434366	(see ST2)	NA	NA	NA	NA	75654	25246483
LDMS (LD)	Low LD	0.282602	(see ST2)	0.414894	0.027969	0.414894	0.027969	75654	25246483
LDMS (LD)	High LD	0.132292	(see ST2)	NA	NA	NA	NA	75654	25246483
SNP selection variance
Analysis	Component	Heritability	SE	Overall_analysis_h2	Overall_analysis_SE	for_graph	SE_for_graph	n_individuals	n_SNPs (GCTA)
Genotyped SNPs (all)	Autosomes	0.488908	0.008271	0.535741	0.008291	0.535741	0.008291	75654	651603
Genotyped SNPs (all)	chrX	0.046833	0.002159	NA	NA	NA	NA	75654	18857
Genotyped SNPs (common)	Autosomes	0.293866	0.00569	0.336169	0.005832	0.336169	0.005832	75654	140480
Genotyped SNPs (common)	chrX	0.042303	0.002002	NA	NA	NA	NA	75654	14236
Imputed SNPs (common)	Autosomes	0.358896	0.006035	0.39335	0.006144	0.39335	0.006144	75654	1123347
Imputed SNPs (common)	chrX	0.034454	0.002045	NA	NA	NA	NA	75654	262588
GWS SNPs (COJO autonly_Xonly)	Autosomes	0.223039	0.010464	0.252326	0.011694	0.252326	0.011694	75654	598
GWS SNPs (COJO autonly_Xonly)	chrX	0.029287	0.008046	NA	NA	NA	NA	75654	26
