# Supplementary material for: Dissection of genetic variation and evidence for pleiotropy in male pattern baldness
Source: Nat Commun. 2018 Dec 20;9:5407. doi: 10.1038/s41467-018-07862-y (PMC6302097; doi:10.1038/s41467-018-07862-y)
Supplement: Supplementary file 5 — Supplementary Data 2 [file 41467_2018_7862_MOESM5_ESM.xlsx]

## Sheet: Sheet1
Details for the h2 estimates and corresponding number of SNPs (numbers in brackets) for LDMS analysis components
	1st LD quartile			2nd LD quartile			3rd LD quartile			4th LD quartile			Total
	Estimate	SE	SNPs	Estimate	SE	SNPs	Estimate	SE	SNPs	Estimate	SE	SNPs	Row sum	SE	SNPs
1.5e-5<MAF≤1e-3	-0.013054	0.023157	3626655	-0.011023	0.019781	3626623	0.003954	0.005903	3626638	-0.003854	0.001803	3626630	-0.023977	0.024464	14506546
1e-3<MAF≤0.01	0.004909	0.011947	862840	0.001332	0.009988	862844	-0.000799	0.007424	862824	-0.000937	0.002118	862835	0.004505	0.015335	3451343
0.01<MAF≤0.5	0.151313	0.007906	1822151	0.149125	0.005679	1822147	0.073691	0.004119	1822153	0.060237	0.002925	1822143	0.434366	0.008294	7288594
Column sum	0.143168	0.026677	631164	0.139434	0.022378	6311614	0.076846	0.010137	6311615	0.055446	0.003933	6311608
Total sum	0.414894	0.027969	25246483
Log Likelihood	-42212.2
Sample size	75654
Details of the LD score quartiles used to define the LD components for each MAF bin
MAF bin	1st LDscore quartile	Median Ldscore	3rd LDscore quartile
1.5×10-5≤MAF<1×10-3	4.97	8.811	49.747
1×10-3≤MAF<0.01	10.047	15.316	28.403
0.01≤MAF<0.5	49.061	90.066	159.416
