# Supplementary material for: Dissection of genetic variation and evidence for pleiotropy in male pattern baldness
Source: Nat Commun. 2018 Dec 20;9:5407. doi: 10.1038/s41467-018-07862-y (PMC6302097; doi:10.1038/s41467-018-07862-y)
Supplement: Supplementary file 6 — Supplementary Data 3 [file 41467_2018_7862_MOESM6_ESM.xlsx]

## Sheet: Sheet1
SNP	CHR	BP	GENPOS	ALLELE1	ALLELE0	A1FREQ	F_MISS	BETA	SE	P_BOLT_LMM_INF	P_BOLT_LMM
rs78924983	1	8204596	0.174746	T	C	0.0431165	0.0385726	0.0699867	0.00763473	4.9e-20	1.3e-23
rs112147823	1	8206827	0.174757	C	T	0.086426	0.0430581	0.0389033	0.00552396	1.9e-12	2.5e-13
rs80293268	1	8207579	0.17476	C	G	0.0405339	0.0351683	0.0762894	0.0078475	2.4e-22	8.3e-26
rs74865018	1	8208573	0.174763	A	G	0.0745331	0.0356553	0.045799	0.00588552	7.2e-15	1.6e-15
rs80278967	1	8209572	0.174765	A	G	0.0750003	0.0347787	0.0454539	0.00586622	9.3e-15	2.2e-15
rs12075108	1	8221224	0.175157	T	C	0.072741	0.00148544	0.0380215	0.00585065	8.1e-11	9.2e-11
rs78056657	1	8226088	0.175193	T	C	0.0731273	0	0.0397663	0.00583152	9.2e-12	1.4e-11
rs72859352	1	8226322	0.175194	T	C	0.0731202	0.000735412	0.0393777	0.00583538	1.5e-11	2.2e-11
rs72859354	1	8226374	0.175194	A	G	0.07311	0.00069645	0.0393806	0.00583558	1.5e-11	2.2e-11
rs111805584	1	8227769	0.175198	G	A	0.07243	0.000930223	0.0390968	0.00586042	2.5e-11	3.2e-11
rs74546444	1	8236463	0.175224	A	C	0.0717527	0.00297087	0.0397761	0.00589241	1.5e-11	2.8e-11
rs113732733	1	8237123	0.175226	T	C	0.0719251	0.00292217	0.0400147	0.00588644	1.1e-11	2.2e-11
rs9660476	1	8244847	0.175248	T	C	0.0708643	0.00562517	0.0413447	0.00593581	3.3e-12	8.1e-12
rs74562379	1	8269962	0.175444	T	C	0.0325427	0.0291681	0.0591774	0.00870696	1.1e-11	4.9e-14
rs116136222	1	8320437	0.176398	G	A	0.0195737	0	0.0664534	0.0109781	1.4e-09	3e-10
rs115109046	1	8477866	0.178915	T	C	0.0319442	0	0.0484333	0.00865447	2.2e-08	3.7e-08
rs301805	1	8481016	0.178919	T	G	0.416131	0	-0.0176823	0.00308399	9.8e-09	1.8e-08
rs301806	1	8482078	0.178921	C	T	0.417885	0.00117861	-0.0171954	0.00308104	2.4e-08	4.8e-08
rs301807	1	8484823	0.178925	A	G	0.416509	0.00145134	-0.0177977	0.00308308	7.8e-09	1.7e-08
rs301799	1	8489302	0.178932	C	T	0.415345	0.00270301	-0.0172878	0.00308551	2.1e-08	3.4e-08
rs301802	1	8497307	0.17895	T	A	0.414762	0.0129257	-0.0170998	0.00310162	3.5e-08	4.9e-08
rs1220422	1	10004882	0.206602	C	T	0.076927	0.000613655	-0.0312489	0.00570911	4.4e-08	4.3e-07
rs61785621	1	10009138	0.206611	A	G	0.0769278	0.000623396	-0.0312391	0.00570911	4.5e-08	4.3e-07
rs12026401	1	10011112	0.206613	G	A	0.076377	0.000750023	-0.0314315	0.00572724	4.1e-08	3.7e-07
rs7522568	1	10014386	0.206615	A	G	0.0767686	0.000613655	-0.0315035	0.00571411	3.5e-08	3.7e-07
rs6673580	1	10020894	0.206619	T	G	0.076727	0.000642877	-0.0317741	0.00571555	2.7e-08	3e-07
rs7534615	1	10023034	0.20662	T	C	0.0767542	0.000647747	-0.0319309	0.00571441	2.3e-08	2.6e-07
rs6541074	1	10023391	0.20662	C	G	0.0767548	0.000623396	-0.0319162	0.00571433	2.3e-08	2.6e-07
rs9943169	1	10024879	0.206621	A	G	0.0767587	0.00051625	-0.0319165	0.00571394	2.3e-08	2.6e-07
rs72859517	1	10025082	0.206621	C	T	0.0763696	0.000652618	-0.0318262	0.005727	2.7e-08	2.7e-07
rs2380188	1	10027646	0.206623	A	G	0.0767598	0.000530861	-0.0319182	0.00571395	2.3e-08	2.6e-07
rs61782860	1	10028489	0.206623	G	A	0.0763686	0.000672099	-0.0318501	0.00572708	2.7e-08	2.6e-07
rs6683452	1	10029913	0.206624	A	G	0.0767645	0.000750023	-0.0318728	0.00571439	2.4e-08	2.7e-07
rs11121508	1	10031436	0.206625	G	A	0.0765996	0.000983797	-0.0316353	0.005721	3.2e-08	3.7e-07
rs114746842	1	10036482	0.206629	G	T	0.0154502	0.00499691	0.106513	0.0123728	7.4e-18	3.4e-19
rs76260946	1	10038980	0.206631	C	T	0.0220615	0.00139777	0.0900404	0.0103374	3e-18	1.3e-20
rs12744387	1	10040509	0.206632	A	G	0.0765057	0.00106172	-0.0313812	0.00572444	4.2e-08	4.7e-07
rs10779735	1	10043416	0.206634	G	A	0.0765045	0.00104711	-0.0314962	0.00572463	3.8e-08	4.2e-07
rs4073852	1	10045152	0.206635	C	G	0.0766131	0.00115913	-0.0314278	0.00572128	3.9e-08	4.3e-07
rs115765094	1	10061807	0.206718	A	G	0.0232191	0	0.0946709	0.0100697	5.4e-21	7.1e-24
rs116585915	1	10315336	0.207397	T	G	0.019745	0.00756842	0.101074	0.0109601	2.9e-20	2.5e-23
rs543875191	1	10343036	0.207417	A	G	0.0198011	0.00558134	0.0994119	0.0109431	1e-19	3.8e-23
rs116723983	1	10481384	0.208082	A	G	0.0215072	0	0.0997882	0.0104616	1.4e-21	6.7e-25
rs490037	1	10485235	0.20809	A	G	0.0723415	0.00196272	-0.0373717	0.00586425	1.9e-10	3.4e-10
rs490960	1	10485342	0.20809	A	G	0.0724642	0.00130036	-0.036789	0.00585825	3.4e-10	5.5e-10
rs515423	1	10485669	0.208091	A	G	0.072455	0.00124192	-0.0365977	0.00585816	4.2e-10	6.9e-10
rs661256	1	10490539	0.208102	C	G	0.072808	0.000297087	-0.0370716	0.00584183	2.2e-10	4e-10
rs661272	1	10490550	0.208102	C	G	0.0728246	0.000258125	-0.0370261	0.00584122	2.3e-10	4.3e-10
rs484416	1	10491209	0.208103	A	G	0.0728789	0	-0.0370531	0.00583761	2.2e-10	3.7e-10
rs2847336	1	10495110	0.208111	T	C	0.072827	0.000224033	-0.0374452	0.00584105	1.4e-10	2.5e-10
rs676995	1	10498453	0.208118	T	C	0.0728473	0.000535731	-0.0376051	0.00584127	1.2e-10	2e-10
rs544289	1	10499236	0.208119	G	A	0.0876308	0.00544497	-0.031459	0.00538755	5.2e-09	2.3e-08
rs2847337	1	10502710	0.208125	A	G	0.0729495	0	-0.0366053	0.00583567	3.5e-10	7.7e-10
rs10864455	1	10503000	0.208126	A	G	0.0729827	0.000121757	-0.0368787	0.00583435	2.6e-10	5.3e-10
rs10864456	1	10503641	0.208127	G	A	0.0729576	4.38325e-05	-0.0367733	0.00583533	2.9e-10	6e-10
rs1307489	1	10507236	0.208134	A	G	0.0729535	0.000321438	-0.036878	0.00583641	2.6e-10	5.4e-10
rs1307490	1	10508679	0.208138	T	C	0.0733537	0.00361862	-0.0369967	0.00583102	2.2e-10	4.2e-10
rs1307491	1	10508699	0.208138	C	T	0.0784638	0.00510405	-0.0357631	0.00565245	2.5e-10	3.5e-10
rs1307493	1	10509409	0.208141	C	T	0.0728302	0.00100328	-0.0379219	0.00584284	8.6e-11	1.8e-10
rs116267842	1	10509603	0.208142	A	C	0.0297355	0	0.0990612	0.00896897	2.3e-28	7.5e-32
rs1307494	1	10509703	0.208143	C	T	0.0727136	0.00104224	-0.038232	0.00584735	6.2e-11	1.4e-10
rs1308520	1	10510682	0.208148	A	G	0.072629	0.00108607	-0.0384485	0.00585133	5e-11	1.1e-10
rs666103	1	10511589	0.208152	T	C	0.0655027	0.00501639	-0.0404083	0.00615127	5.1e-11	1.2e-10
rs1307497	1	10512056	0.208155	T	C	0.0726343	0.00112503	-0.0376885	0.00585043	1.2e-10	2.5e-10
rs6540931	1	10512509	0.208157	T	C	0.0727628	0.00114939	-0.0372534	0.00584592	1.9e-10	3.9e-10
rs2483686	1	10515414	0.208173	T	C	0.0728035	0.00107146	-0.0370628	0.00584426	2.3e-10	4.3e-10
rs944973	1	10516393	0.208178	C	G	0.0724427	0.00147569	-0.0369949	0.00585853	2.7e-10	4.7e-10
rs7537164	1	10519090	0.208191	C	T	0.0726597	0.00140751	-0.0367649	0.00585019	3.3e-10	5.7e-10
rs1188530	1	10525860	0.208218	T	C	0.0715496	0.00245462	-0.0382318	0.00589828	9.1e-11	9.8e-11
rs1188529	1	10525914	0.208219	A	T	0.320725	0.0148982	-0.0196054	0.00328573	2.4e-09	1.9e-10
rs685746	1	10537437	0.208239	C	G	0.320681	0.0123462	-0.0192408	0.00328108	4.5e-09	4.5e-10
rs1152739	1	10538951	0.208243	T	C	0.312923	0.0116643	-0.0189703	0.00330175	9.2e-09	9.5e-10
rs607941	1	10539543	0.208244	C	T	0.312997	0.0112698	-0.0189358	0.00330081	9.7e-09	1.1e-09
rs10864458	1	10541293	0.208252	C	T	0.320707	0.0108851	-0.0190889	0.00327863	5.8e-09	5.2e-10
rs652771	1	10542714	0.208257	G	A	0.313028	0.00920483	-0.0189271	0.00329729	9.5e-09	1e-09
rs115332378	1	10544051	0.20826	C	T	0.0430679	0	0.0623686	0.00746397	6.5e-17	6.9e-20
rs2781232	1	10544388	0.208261	T	C	0.312995	0.00823564	-0.0189658	0.00329586	8.7e-09	9.5e-10
rs668805	1	10544547	0.208261	G	A	0.313157	0.0078168	-0.0187072	0.00329459	1.4e-08	1.4e-09
rs669701	1	10544725	0.208262	A	G	0.314091	0.00808466	-0.0192679	0.00329255	4.9e-09	4.8e-10
rs587916	1	10545590	0.208263	G	A	0.313256	0.00744666	-0.0187911	0.00329377	1.2e-08	1.2e-09
rs6540933	1	10547263	0.208266	C	T	0.312919	0.00563004	-0.0191544	0.00329226	6e-09	8.1e-10
rs1188528	1	10547687	0.208266	G	A	0.314374	0.00582485	-0.019339	0.0032886	4.1e-09	5.3e-10
rs585870	1	10549628	0.208269	C	A	0.313549	0.00407155	-0.0189167	0.00328788	8.7e-09	1.1e-09
rs1188526	1	10549848	0.20827	G	C	0.31302	0.00402772	-0.0191439	0.00328932	5.9e-09	7.2e-10
rs1188525	1	10550877	0.208271	A	G	0.312987	0.00386213	-0.0191352	0.00328922	6e-09	7.1e-10
rs597438	1	10554505	0.208278	A	G	0.314588	0.00408616	-0.0189433	0.00328447	8e-09	1e-09
rs596537	1	10554709	0.208278	G	T	0.315925	0.00447092	-0.0190153	0.00328158	6.8e-09	8.4e-10
rs620405_T_C	1	10554794	0.208278	T	C	0.315396	0.00446118	-0.0193262	0.00328305	3.9e-09	4.7e-10
rs622623	1	10555257	0.208281	C	T	0.315942	0.00550342	-0.0190309	0.00328309	6.8e-09	8.8e-10
rs636291	1	10556097	0.208286	G	A	0.326503	0.0138121	-0.0191551	0.00326856	4.6e-09	3.9e-10
rs648324	1	10556447	0.208289	G	T	0.314628	0.00500178	-0.0189844	0.00328585	7.6e-09	8.8e-10
rs648399	1	10556485	0.208289	T	C	0.315443	0.00531835	-0.0193921	0.00328413	3.5e-09	4.1e-10
rs662064	1	10557251	0.208294	T	C	0.31551	0.00507483	-0.0193203	0.00328371	4e-09	4.8e-10
rs660725	1	10557544	0.208295	A	G	0.315488	0.00507483	-0.0193119	0.0032837	4.1e-09	4.9e-10
rs647281	1	10558210	0.208296	A	G	0.0719049	0.00237183	-0.0378447	0.00588386	1.3e-10	1.7e-10
rs589400	1	10561282	0.208305	G	A	0.315205	0.00452936	-0.0190694	0.0032837	6.3e-09	7.7e-10
rs1632108	1	10561923	0.208319	T	C	0.315157	0.00427611	-0.0189118	0.00328349	8.4e-09	1e-09
rs683864	1	10561954	0.20832	C	T	0.315164	0.00421279	-0.0189986	0.00328337	7.2e-09	9e-10
rs2506901	1	10563492	0.208353	G	A	0.315833	0	-0.0187505	0.00327483	1e-08	1.4e-09
rs10864459	1	10563609	0.208357	A	G	0.322373	0.00181174	-0.0193551	0.00325998	2.9e-09	3.4e-10
rs2847344	1	10564675	0.208385	G	A	0.321419	0.00581024	-0.0190095	0.00326855	6e-09	1.4e-09
rs1755594	1	10565488	0.208412	C	T	0.369901	0.0276388	-0.0197973	0.0032002	6.2e-10	1e-10
rs616488	1	10566215	0.208439	G	A	0.343472	0.0238449	-0.0185831	0.00324047	9.8e-09	8.9e-09
rs616402	1	10566272	0.208441	T	C	0.319013	0.00562517	-0.019134	0.00327437	5.1e-09	1.1e-09
rs617728	1	10566522	0.208449	T	C	0.319393	0.00485567	-0.0190818	0.00327212	5.5e-09	1.2e-09
rs2506880	1	10568277	0.208468	G	T	0.319619	0.0022452	-0.019059	0.00326763	5.5e-09	1.1e-09
rs2480785	1	10569258	0.208469	A	G	0.319173	0.00225494	-0.0192974	0.00326877	3.6e-09	6.4e-10
rs2480784	1	10570721	0.208472	A	G	0.0728887	0.00173869	-0.0375286	0.00584471	1.4e-10	3e-10
rs142020459	1	10572083	0.208474	G	C	0.028156	0.00738334	0.10403	0.00923007	1.8e-29	7.2e-33
rs1411402	1	10579545	0.208486	T	G	0.318957	0.00325335	-0.0187263	0.00327074	1e-08	2.3e-09
rs2483677	1	10580891	0.208489	T	C	0.318743	0.00292704	-0.0189507	0.00327096	6.9e-09	1.4e-09
rs2056417	1	10581658	0.208491	A	G	0.319237	0.00285885	-0.0187749	0.0032695	9.3e-09	1.9e-09
rs2480782	1	10593296	0.208519	T	G	0.0736581	0	-0.038055	0.00581136	5.8e-11	7.9e-11
rs2026792	1	10594790	0.208523	G	A	0.332012	0.00104224	-0.0204741	0.0032316	2.4e-10	2.7e-11
rs12408852	1	10595982	0.20853	G	A	0.0346751	0.0154826	0.0471716	0.00835986	1.7e-08	6.4e-09
rs2506889	1	10596022	0.20853	T	C	0.331628	0.00035553	-0.0206236	0.00323144	1.7e-10	1.9e-11
rs12375	1	10596341	0.208532	T	C	0.331936	0	-0.0208228	0.00323121	1.2e-10	1.4e-11
rs2480777	1	10597551	0.208539	T	C	0.331672	0.000569823	-0.0206059	0.00323172	1.8e-10	1.9e-11
rs2506892	1	10598216	0.208543	A	G	0.331692	0.00087178	-0.0206235	0.00323209	1.8e-10	1.7e-11
rs2506896	1	10603716	0.208565	C	T	0.332146	0.00203091	-0.0208743	0.00323291	1.1e-10	1.2e-11
rs2150038	1	10609973	0.208599	T	G	0.328359	0.00192863	-0.0208747	0.00324316	1.2e-10	1.6e-11
rs9430149	1	10612820	0.208605	C	G	0.328435	0.00216727	-0.0208114	0.00324317	1.4e-10	1.6e-11
rs67488812	1	10614804	0.208613	G	A	0.328466	0.00214292	-0.020859	0.00324315	1.3e-10	1.3e-11
rs17035305	1	10616505	0.208616	A	C	0.328164	0.00214292	-0.0207753	0.00324389	1.5e-10	1.8e-11
rs12028449	1	10617034	0.208616	A	G	0.328196	0.00208448	-0.0208392	0.00324374	1.3e-10	1.6e-11
rs11121587	1	10618109	0.208618	G	A	0.32818	0.00210396	-0.0208719	0.00324379	1.2e-10	1.5e-11
rs34575776	1	10621061	0.20862	G	A	0.327558	0.00244488	-0.0211625	0.00324585	7e-11	8.5e-12
rs4846235	1	10632235	0.20864	T	C	0.326797	0.00136855	-0.0211565	0.00324599	7.1e-11	7.9e-12
rs6687430	1	10633245	0.208643	G	A	0.45834	0	-0.0181321	0.00305612	3e-09	1.6e-09
rs4845937	1	10635656	0.208649	C	T	0.0736034	0.00253255	-0.0393694	0.00582038	1.3e-11	2.3e-11
rs112436634	1	10637709	0.208654	T	C	0.327513	0.00163154	-0.0214493	0.0032451	3.9e-11	4.6e-12
rs12741973	1	10638604	0.208656	T	C	0.450386	0.00217214	-0.0186526	0.00306255	1.1e-09	8.1e-10
rs72857041	1	10644149	0.209128	A	G	0.0566576	0.0107731	-0.0614843	0.0066126	1.4e-20	5.3e-20
rs12047856	1	10645734	0.209171	T	C	0.0578095	0.00112503	-0.0627279	0.00651789	6.3e-22	3.8e-22
rs12567436	1	10647280	0.209207	A	G	0.0578466	0.000545471	-0.0635492	0.00651382	1.7e-22	1.2e-22
rs72857049	1	10647924	0.209221	T	C	0.0582145	0	-0.0636083	0.00649275	1.2e-22	6.6e-23
rs12090714	1	10649223	0.209254	A	G	0.0598272	0.00896619	-0.0589036	0.00643921	5.8e-20	3.2e-20
rs12087384	1	10649507	0.209266	C	T	0.0572924	0.00316081	-0.0643973	0.00655313	8.6e-23	4.8e-23
rs60101188	1	10649965	0.209287	A	C	0.0579384	0.00654079	-0.0642095	0.0065333	8.5e-23	2.6e-23
rs57853007	1	10649976	0.209287	G	A	0.0578179	0.00674534	-0.0644292	0.00653949	6.7e-23	2.4e-23
rs59790639	1	10650068	0.209292	T	C	0.0579874	0.00708626	-0.0644009	0.00653127	6.2e-23	1.7e-23
rs60257606	1	10650125	0.209294	A	G	0.0580311	0.0073736	-0.0646885	0.00652985	3.9e-23	1.2e-23
rs6540940	1	10651460	0.20937	C	T	0.0943048	0.0122049	-0.0353808	0.00523394	1.4e-11	5.2e-12
rs6668131	1	10652605	0.209445	G	A	0.102495	0.0138706	-0.0364063	0.00504439	5.3e-13	7.5e-13
rs284273	1	10652977	0.20947	T	C	0.0543822	0.00981848	-0.067626	0.00673375	9.9e-24	3.8e-24
rs17035390	1	10653622	0.209513	C	T	0.0414485	0	0.0901381	0.00762841	3.2e-32	2.2e-35
rs10864468	1	10655709	0.209586	A	G	0.101722	0.0048995	0.0376045	0.00504632	9.2e-14	5.8e-15
rs284269	1	10655936	0.20959	C	A	0.0533413	0.00460241	-0.0628136	0.0067799	2e-20	7.7e-21
rs284267	1	10656351	0.209592	A	C	0.116743	0.00122731	0.0344514	0.00474302	3.8e-13	2.4e-14
rs116637004	1	10657920	0.209599	C	T	0.0186106	0.0115815	0.140754	0.0113291	1.9e-35	5.6e-40
rs284265	1	10658221	0.2096	C	T	0.117727	0	0.034332	0.0047226	3.6e-13	1.6e-14
rs284283	1	10663573	0.209626	T	C	0.117105	0.00176304	0.0345265	0.00473823	3.2e-13	2.5e-14
rs115277413	1	10664541	0.209632	A	G	0.0347698	0.00289782	0.106612	0.00831583	1.3e-37	1.2e-41
rs284280	1	10666646	0.209645	T	C	0.119931	0	0.0330315	0.0046818	1.7e-12	1.2e-13
rs11121599	1	10666735	0.209645	A	G	0.211436	0	0.0228881	0.00372228	7.8e-10	1.2e-11
rs12722934	1	10668379	0.209654	A	T	0.213477	0.00138316	0.0237666	0.00371128	1.5e-10	2.8e-12
rs6666075	1	10669098	0.209657	C	G	0.213135	0.00159745	0.0238217	0.0037145	1.4e-10	2.6e-12
rs576102	1	10669517	0.209659	A	T	0.119829	0.00101789	0.032821	0.00468537	2.5e-12	1.9e-13
rs517344	1	10671323	0.209666	A	G	0.0541478	0.00188967	-0.0629542	0.00672691	8.1e-21	2.6e-21
rs76248111	1	10671565	0.209667	A	G	0.0380036	0.00187993	0.104118	0.00795905	4.2e-39	2e-43
rs488854	1	10672429	0.20967	G	C	0.124005	0.000418844	0.0302176	0.00461364	5.8e-11	3.4e-12
rs481453	1	10672935	0.209672	G	A	0.124214	0	0.0302419	0.00460976	5.4e-11	3.5e-12
rs3790630	1	10673094	0.209674	C	T	0.217342	0.00203091	0.0224763	0.00368774	1.1e-09	1.7e-11
rs284305	1	10682244	0.209793	C	T	0.0398079	0.00870319	-0.0650186	0.00780738	8.2e-17	1.4e-16
rs75827648	1	10682857	0.2098	T	C	0.0413472	0.0142748	0.0962738	0.00768781	5.6e-36	5.8e-40
rs2242289	1	10683242	0.209804	T	C	0.0374679	0.00743205	0.107199	0.00803543	1.3e-40	2.9e-45
rs190775	1	10683683	0.209809	T	G	0.124202	0.0232702	0.0268585	0.00466217	8.4e-09	4.2e-09
rs2242288	1	10684098	0.209811	A	C	0.0374659	0.00737847	0.107389	0.00803541	9.8e-41	2e-45
rs3790634	1	10685101	0.209814	T	C	0.0374707	0.00744179	0.107227	0.0080352	1.3e-40	2.8e-45
rs284304	1	10685930	0.209817	T	C	0.124088	0.0235527	0.0265787	0.00466494	1.2e-08	5.9e-09
rs185864	1	10687726	0.209824	C	G	0.124055	0.0236501	0.0266567	0.0046657	1.1e-08	5.2e-09
rs2128414	1	10689924	0.209832	T	C	0.0347247	0.00931685	0.112099	0.00834479	3.8e-41	3.4e-45
rs284303	1	10690883	0.209835	T	C	0.124089	0.0240738	0.0262292	0.00466631	1.9e-08	8.3e-09
rs17035482_C_T	1	10690948	0.209835	T	C	0.0546007	0.0198026	0.0810631	0.00675248	3.3e-33	5.6e-36
rs77603828	1	10691441	0.209838	G	T	0.0357406	0.00674534	0.111766	0.00821734	3.9e-42	1e-46
rs17035485	1	10692297	0.209842	C	T	0.0375052	0.00750997	0.106526	0.00803165	3.8e-40	6.1e-45
rs116756037	1	10692382	0.209843	A	T	0.0369669	0.00827461	0.106612	0.00809	1.2e-39	2.8e-44
rs79299182	1	10692383	0.209843	A	C	0.0373836	0.0074077	0.106808	0.00804278	3e-40	3.6e-45
rs2892257	1	10693294	0.209847	G	A	0.0374985	0.00739796	0.106542	0.00803185	3.7e-40	5.3e-45
rs284301	1	10694125	0.209857	A	G	0.122946	0.02403	0.0257435	0.00468549	3.9e-08	1.5e-08
rs78716194	1	10694274	0.209859	G	C	0.0379039	0.00767069	0.10616	0.00799218	2.9e-40	5.7e-45
rs61776290	1	10694907	0.209869	T	C	0.106482	0.0221646	0.0353884	0.00498211	1.2e-12	1.8e-13
rs284252	1	10701866	0.209967	A	G	0.202307	0.00673073	0.0345401	0.00379608	9.1e-20	6.8e-20
rs729104	1	10703628	0.209985	T	C	0.0531355	0.00418357	0.0661336	0.00678912	2e-22	2.1e-24
rs72858515	1	10704547	0.209994	T	A	0.0376259	0.00117861	0.10727	0.00798881	4.2e-41	1e-45
rs11587145	1	10704688	0.209995	T	C	0.128107	0.00379882	0.0273686	0.00455445	1.9e-09	9.2e-09
rs72858516	1	10705860	0.210005	A	G	0.0378801	0.000618526	0.107428	0.00796193	1.7e-41	1.5e-46
rs284243	1	10705880	0.210005	G	A	0.185092	0.00368193	0.0419992	0.00391857	8.4e-27	5.4e-27
rs284242	1	10706091	0.210007	C	G	0.132097	0.00348712	0.0272708	0.00449592	1.3e-09	6.9e-09
rs72858521	1	10706661	0.210011	T	C	0.0379288	0.000423714	0.107717	0.00795615	9.2e-42	8.9e-47
rs778228	1	10708142	0.210021	G	A	0.185219	0.00314133	0.0420875	0.00391612	6.1e-27	3.5e-27
rs12143134	1	10709267	0.210026	T	C	0.128601	0.00133446	0.0276384	0.00454004	1.1e-09	5e-09
rs284300	1	10709309	0.210027	G	C	0.17072	0.000297087	0.0499783	0.00403735	3.4e-35	3.8e-36
rs284299	1	10709441	0.210027	T	C	0.17075	0.000545471	0.0500463	0.00403747	2.8e-35	3.5e-36
rs114758186	1	10710002	0.21003	T	C	0.0379541	0.000321438	0.107496	0.00795342	1.3e-41	1.5e-46
rs284298	1	10710255	0.210032	A	G	0.170813	0	0.0500011	0.00403714	3.1e-35	3.8e-36
rs1796630	1	10711278	0.210037	T	C	0.169995	0.00213805	0.0502527	0.00404735	2.1e-35	2.1e-36
rs284296	1	10712089	0.210041	G	A	0.184847	0.00299522	0.04238	0.00391816	2.9e-27	1.5e-27
rs284295	1	10712097	0.210041	G	A	0.18472	0.00289782	0.042402	0.0039194	2.8e-27	1.5e-27
rs10157038	1	10712465	0.210043	T	C	0.0381886	0.000657488	0.105692	0.00793316	1.7e-40	2.8e-45
rs56322140	1	10714294	0.210053	C	G	0.0562574	0.000404233	0.0664743	0.00660883	8.4e-24	1.4e-26
rs56229092	1	10714402	0.210053	T	C	0.0561154	0	0.0678038	0.00661628	1.2e-24	2.6e-27
rs61776295	1	10716440	0.210064	T	C	0.105786	0.00236209	0.0354872	0.00494096	6.9e-13	1e-12
rs540329	1	10719549	0.21008	A	G	0.129006	0	0.0276466	0.00453085	1e-09	3.7e-09
rs4845943	1	10721193	0.210096	A	G	0.127485	0.00233286	0.0274414	0.0045598	1.8e-09	5.6e-09
rs58229713	1	10722066	0.210105	T	C	0.0383014	0.000740283	0.106841	0.00792161	1.9e-41	3e-46
rs59985166	1	10722504	0.21011	T	C	0.03827	0.000681839	0.107064	0.00792425	1.3e-41	2.4e-46
rs72858535	1	10724421	0.21013	T	C	0.0313535	0.00306341	0.110054	0.00872527	1.8e-36	4.2e-42
rs116460699	1	10725193	0.210138	A	G	0.0365515	0	0.110902	0.0081004	1.2e-42	1.2e-47
rs17035539	1	10725387	0.21014	C	T	0.0515284	0.00105685	0.0742632	0.00688066	3.7e-27	6e-30
rs284320	1	10727020	0.210158	C	T	0.198122	0.0116351	0.0364217	0.00383312	2.1e-21	1.5e-21
rs57026192	1	10727364	0.210162	T	C	0.0379167	0.00119809	0.108413	0.00796022	3.1e-42	4.2e-47
rs17035541	1	10727491	0.210163	T	C	0.037906	0.00123705	0.108514	0.00796136	2.7e-42	3.2e-47
rs17035543	1	10727617	0.210165	A	G	0.0378994	0.00125653	0.10843	0.00796204	3.1e-42	4.7e-47
rs12567769	1	10727773	0.210167	G	A	0.0511413	0.00249358	0.0747576	0.0069106	2.8e-27	3.4e-30
rs78987125	1	10728205	0.210171	A	G	0.0379159	0.0017533	0.108348	0.00796243	3.6e-42	4.6e-47
rs115689695	1	10728547	0.210175	T	C	0.0379148	0.00159745	0.10886	0.00796193	1.5e-42	2.9e-47
rs57160339	1	10729095	0.210181	G	C	0.037893	0.0013442	0.108506	0.00796297	2.8e-42	4.3e-47
rs58140483	1	10729381	0.210184	T	C	0.0378078	0.00121757	0.108355	0.00797093	4.4e-42	6.7e-47
rs79192791	1	10729600	0.210186	A	G	0.0378751	0.00125653	0.10872	0.0079643	2e-42	2.7e-47
rs11121604	1	10730002	0.210191	G	A	0.106324	0.00985745	0.0338428	0.00494751	7.9e-12	5e-12
rs116443736	1	10730135	0.210192	T	A	0.0511173	0.00264456	0.074997	0.00691245	2e-27	2.5e-30
rs78355261	1	10730261	0.210194	T	C	0.0378157	0.00142699	0.108137	0.00797099	6.3e-42	1e-46
rs77302518	1	10731929	0.210212	A	G	0.0378293	0.00146595	0.108565	0.00796934	2.9e-42	4.3e-47
rs150060800	1	10732131	0.210214	T	C	0.0378074	0.00140264	0.109031	0.00797113	1.4e-42	1.8e-47
rs143353512	1	10733079	0.210224	A	G	0.0366354	0.00235722	0.11112	0.00809968	7.8e-43	4.3e-48
rs60838458	1	10735734	0.210253	C	T	0.0891988	0.00706678	0.0316846	0.0053469	3.1e-09	3.1e-09
rs114817050	1	10738251	0.210281	A	G	0.0379932	0.00160719	0.105302	0.00795313	5.1e-40	4e-45
rs17035549	1	10739863	0.210298	A	C	0.0379615	0.00173382	0.105836	0.00795761	2.3e-40	1.8e-45
rs61776326	1	10742120	0.210323	A	G	0.103218	0.018921	0.032523	0.00503868	1.1e-10	1.3e-10
rs7545505	1	10747151	0.210378	T	C	0.0375219	0.00308289	0.105584	0.00800913	1.1e-39	1.8e-44
rs116229779	1	10748723	0.210398	C	A	0.0375062	0.00318516	0.105418	0.00801046	1.5e-39	2.9e-44
rs684096	1	10751153	0.210523	T	C	0.0653878	0.0121319	0.0507054	0.00618823	2.5e-16	1.1e-17
rs116326106	1	10752717	0.210692	C	A	0.0382617	0.000784115	0.0993054	0.00792644	5.2e-36	9.1e-41
rs60449700	1	10752990	0.210721	G	A	0.038446	0	0.100087	0.00790256	9.2e-37	1.8e-41
rs59304342	1	10753094	0.210732	A	T	0.0382078	0.000331179	0.0997794	0.00792858	2.6e-36	5.8e-41
rs142491741	1	10795099	0.213128	T	C	0.016077	0.0298548	0.106397	0.0122692	4.3e-18	4.1e-19
rs1281004	1	10993941	0.222917	C	T	0.0301495	0	-0.0664922	0.00888073	7e-14	2.4e-14
rs1281034	1	10997191	0.22315	A	G	0.0272728	0.00773888	-0.0907562	0.00936031	3.1e-22	1.8e-24
rs139278277	1	10999282	0.223164	A	G	0.0181828	0.00707652	-0.0720629	0.0114288	2.9e-10	1.2e-11
rs1925666	1	10999600	0.223166	C	T	0.147329	0.0116741	0.024562	0.00432236	1.3e-08	1.4e-08
rs60474969	1	11001402	0.223184	G	C	0.146688	0.0131644	0.0248611	0.00433289	9.6e-09	9.4e-09
rs59494995	1	11001424	0.223184	A	G	0.146604	0.013364	0.0248084	0.00433463	1e-08	9.6e-09
rs1281032	1	11002232	0.223194	A	C	0.0281606	0.00702781	-0.0878971	0.00921455	1.4e-21	9.1e-24
rs1281031	1	11002407	0.223196	A	G	0.028346	0.0067356	-0.0897036	0.00918409	1.6e-22	1.3e-24
rs1281030	1	11002579	0.223198	C	A	0.0278182	0.00609759	-0.090532	0.00926523	1.5e-22	9.2e-25
rs1281029	1	11002610	0.223198	C	G	0.0283444	0.00650669	-0.089179	0.00918331	2.7e-22	2.3e-24
rs1281027	1	11002858	0.223201	A	C	0.0278734	0.0058833	-0.0906032	0.00925588	1.3e-22	8.5e-25
rs1281026	1	11003749	0.223211	C	G	0.0283884	0.00538653	-0.0909441	0.00917182	3.6e-23	2.7e-25
rs1281025	1	11003823	0.223212	G	A	0.0279532	0.00523555	-0.0913338	0.00924007	4.9e-23	3.3e-25
rs1281024	1	11004447	0.223219	A	C	0.0286295	0.0044076	-0.091549	0.00912819	1.1e-23	3.4e-26
rs74335547	1	11005106	0.223239	A	G	0.0358651	0.0171872	-0.0455369	0.00825242	3.4e-08	3.3e-09
rs1281023	1	11006200	0.22329	G	T	0.028456	0.00338484	-0.0925744	0.00915215	4.7e-24	9.3e-27
rs1281022	1	11006624	0.223309	A	G	0.0372346	0.00886391	-0.0692638	0.0080555	8.1e-18	3.4e-20
rs1281021	1	11006668	0.223311	T	G	0.0372085	0.00980387	-0.0702328	0.00806331	3e-18	1.2e-20
rs1281020	1	11007072	0.223322	G	T	0.0360583	0.00104711	-0.0711366	0.00815226	2.6e-18	1.5e-20
rs1281019	1	11007387	0.223325	T	C	0.0371631	0.00112503	-0.0716044	0.00803723	5.1e-19	2.1e-21
rs1281018	1	11008102	0.223331	A	G	0.0368376	0.00109094	-0.0710289	0.00807283	1.4e-18	6e-21
rs10864483	1	11008341	0.223333	A	G	0.0368989	0.00598557	-0.0474364	0.00809153	4.6e-09	2.9e-10
rs1281016	1	11008594	0.223335	T	A	0.0361627	9.25353e-05	-0.0716206	0.00813696	1.3e-18	5.3e-21
rs17036032	1	11008695	0.223336	C	T	0.115542	0.00781193	0.0272309	0.0047846	1.3e-08	2.5e-09
rs1281015	1	11009085	0.223339	C	T	0.0373419	0.000365271	-0.0717586	0.00801512	3.5e-19	1.5e-21
rs1281014	1	11009543	0.223343	A	G	0.0361837	0	-0.0713496	0.00813337	1.7e-18	6.8e-21
rs1281013	1	11009679	0.223344	A	G	0.0362422	0	-0.0705662	0.00812134	3.7e-18	1.7e-20
rs1281012	1	11009703	0.223344	T	C	0.0362665	0	-0.071692	0.00812457	1.1e-18	2.8e-21
rs78271619	1	11010177	0.22335	A	G	0.115648	0.00523068	0.0267106	0.00477794	2.3e-08	4.4e-09
rs10864484	1	11010551	0.223354	T	C	0.0371745	0.00464138	-0.0480949	0.00805637	2.4e-09	1.6e-10
rs1122112	1	11010572	0.223354	C	A	0.0361122	0.00017533	-0.0714804	0.00814346	1.7e-18	7.6e-21
rs1281009	1	11010853	0.223358	A	G	0.0361516	0.000121757	-0.0715034	0.00813761	1.5e-18	7.3e-21
rs1281007	1	11011032	0.223361	A	G	0.0361257	0.000146108	-0.0712402	0.00814029	2.1e-18	1.1e-20
rs1281006	1	11011213	0.223363	A	G	0.0361235	0.000150979	-0.0714021	0.0081411	1.8e-18	9.6e-21
rs142643006	1	11014404	0.223403	A	G	0.0387006	0.00160719	-0.0485596	0.00789351	7.7e-10	4.6e-11
rs34519853	1	11014687	0.223406	G	A	0.0434542	0.00132472	-0.0591823	0.00745138	2e-15	2.5e-17
rs11121658	1	11015702	0.223418	T	C	0.0375647	0.00162667	-0.0475918	0.0080076	2.8e-09	1.9e-10
rs11121659	1	11015783	0.223419	G	C	0.038691	0.00154875	-0.0483534	0.00789415	9.1e-10	5.3e-11
rs11121660	1	11016942	0.223433	T	C	0.0819985	0.00335562	-0.0576545	0.00554361	2.5e-25	1.3e-28
rs12030736	1	11016986	0.223434	G	A	0.0382815	0.00104711	-0.0496542	0.00793404	3.9e-10	2.1e-11
rs12041143	1	11017026	0.223434	A	C	0.0382356	0.000993537	-0.0493992	0.00793857	4.9e-10	2.3e-11
rs12030940	1	11017551	0.223441	G	A	0.0391473	0	-0.048196	0.00784717	8.2e-10	7.3e-11
rs12758614	1	11018065	0.223447	T	C	0.0431321	0.00256177	-0.0597357	0.0074828	1.4e-15	1.4e-17
rs35501820	1	11018112	0.223448	A	T	0.0431053	0.00244975	-0.0597057	0.00748441	1.5e-15	1.6e-17
rs12758610	1	11018765	0.223456	A	G	0.0424264	0.00341894	-0.0610937	0.00754702	5.7e-16	7.4e-18
rs7549287	1	11020200	0.223518	C	T	0.0262	0.00698398	-0.103368	0.00955028	2.7e-27	1.1e-29
rs113227138	1	11022292	0.223642	A	C	0.0169493	0.010101	-0.107594	0.0118208	8.9e-20	1.9e-20
rs11121662	1	11024271	0.223763	T	G	0.0385751	0	-0.0630414	0.0078987	1.4e-15	2.4e-17
rs12043744	1	11024967	0.223832	T	C	0.0373385	0.00405694	-0.0660515	0.00803624	2e-16	3.7e-18
rs11806267	1	11025557	0.223895	T	G	0.0159677	0.0126871	-0.114252	0.0121938	7.3e-21	2.1e-21
rs114356769	1	11026861	0.224033	A	G	0.015441	0.0127601	-0.117578	0.0123941	2.4e-21	1.1e-21
rs74052097	1	11028623	0.22422	T	C	0.0440168	0.011489	-0.0683113	0.00744946	4.7e-20	6.8e-24
rs74052098	1	11028631	0.224221	T	G	0.0440726	0.0113039	-0.0684722	0.00744344	3.6e-20	5e-24
rs12085319	1	11029478	0.224311	T	G	0.183169	0	-0.0346607	0.00393214	1.2e-18	8.3e-21
rs74052099	1	11029552	0.224318	T	C	0.0463008	0.0025569	-0.0637554	0.00723604	1.2e-18	2e-22
rs56102775	1	11029942	0.224358	A	G	0.0462726	0.00194811	-0.0643386	0.00723622	6e-19	8.7e-23
rs56044863	1	11030014	0.224366	A	G	0.0695914	0	-0.0501801	0.0059702	4.3e-17	2.9e-21
rs78234331	1	11030861	0.224425	T	C	0.0438361	0.0102471	-0.0682917	0.00745733	5.3e-20	3.9e-24
rs72644041	1	11032215	0.224497	C	T	0.219257	0.0156336	-0.110052	0.0037051	7.1e-194	4.6e-212
rs2003046	1	11032827	0.224529	A	C	0.222294	0	-0.110454	0.0036568	2e-200	1.6e-218
rs72644043	1	11033051	0.224531	A	T	0.222773	0.000827948	-0.110797	0.00365388	5.7e-202	4.9e-220
rs12565727	1	11033082	0.224531	G	A	0.22339	0	-0.111131	0.00364846	8.9e-204	1.1e-221
rs2095921	1	11033322	0.224533	G	C	0.222667	0.000711061	-0.111148	0.00365431	3.4e-203	1.8e-221
rs2095920	1	11033457	0.224534	A	T	0.222663	0.000803596	-0.111144	0.00365454	3.7e-203	1.9e-221
rs6675082	1	11033797	0.224537	C	T	0.222803	0.0024254	-0.111489	0.00365675	3.7e-204	8.6e-223
rs12081176	1	11034145	0.22454	C	T	0.222548	0.00282476	-0.111387	0.00365907	1.6e-203	3.6e-222
rs12081181	1	11034165	0.22454	G	T	0.222599	0.00299035	-0.111418	0.00365886	1.1e-203	2.1e-222
rs12081186	1	11034195	0.22454	C	T	0.222569	0.00275658	-0.111454	0.00365869	8.1e-204	1.5e-222
rs12081197	1	11034239	0.22454	C	T	0.222476	0.00287347	-0.111527	0.00365937	5.2e-204	1.3e-222
rs72644044	1	11034347	0.224541	G	C	0.221868	0.00323874	-0.110893	0.00366434	3.5e-201	1.2e-219
rs34032547	1	11034374	0.224541	G	C	0.222536	0.00289295	-0.111406	0.00365917	1.4e-203	1.8e-222
rs35033941	1	11034382	0.224541	T	C	0.222528	0.00291243	-0.111384	0.00365931	1.7e-203	2.4e-222
rs34365965	1	11034442	0.224542	A	G	0.219017	0.00299522	-0.113832	0.00368088	5.5e-210	2.9e-229
rs34350247	1	11034460	0.224542	G	A	0.219052	0.00299522	-0.113803	0.00368078	6.8e-210	3.5e-229
rs9659356	1	11034817	0.224545	G	A	0.219108	0.00294165	-0.113745	0.00368021	9.6e-210	5.5e-229
rs56064922	1	11035126	0.224547	G	C	0.218751	0.0026056	-0.113417	0.00368177	2.2e-208	1.5e-227
rs6689838	1	11035264	0.224548	A	G	0.219155	0.00289782	-0.11372	0.00367962	1e-209	4.6e-229
rs77578010	1	11035758	0.224552	A	G	0.218345	0.0030147	-0.113263	0.00368534	2e-207	2.8e-226
rs79323519	1	11036050	0.224554	C	T	0.217872	0.00292704	-0.113134	0.00368841	1.3e-206	2.7e-225
rs6694011	1	11036935	0.224561	A	G	0.220222	0.00308776	-0.113759	0.00367361	1.5e-210	5.2e-229
rs6685766	1	11037051	0.224562	C	T	0.220185	0.00300496	-0.113723	0.00367381	2.2e-210	7.6e-229
rs6696575	1	11037136	0.224563	A	G	0.219774	0.00209422	-0.114237	0.00367455	3.4e-212	5e-231
rs112115136	1	11037434	0.224565	A	G	0.219498	0.00238157	-0.113886	0.0036767	1.2e-210	1.5e-229
rs56168930	1	11037447	0.224565	G	A	0.219643	0.0023426	-0.113883	0.00367578	9.4e-211	1.1e-229
rs11576658	1	11037736	0.224567	T	C	0.218178	0.00276632	-0.112926	0.00368618	4.2e-206	1.1e-224
rs11121667	1	11038476	0.224573	T	C	0.220081	0	-0.113737	0.00366889	5.3e-211	1.8e-229
rs11121669	1	11039567	0.224582	C	T	0.219249	0.00441247	-0.113712	0.00368177	1.9e-209	2.9e-228
rs7542053	1	11040069	0.224586	A	G	0.218799	0.00700833	-0.11421	0.00368883	1.8e-210	3.8e-229
rs7542158	1	11040193	0.224587	A	G	0.21863	0.00743205	-0.114139	0.00369058	5.2e-210	2.5e-228
rs7542164	1	11040223	0.224587	A	G	0.218606	0.00756842	-0.114322	0.00369095	1.2e-210	5.9e-229
rs7542354	1	11040385	0.224588	A	G	0.218487	0.00783141	-0.114246	0.00369216	3.2e-210	1.8e-228
rs10864486	1	11040979	0.224593	G	A	0.218326	0.00945321	-0.113913	0.00369615	1.4e-208	1e-226
rs10864487	1	11042559	0.224605	C	T	0.210352	0.0465599	-0.0984648	0.00382316	2.8e-146	3.3e-157
rs11588890	1	11042676	0.224606	G	A	0.209511	0.04693	-0.097825	0.00382869	5.4e-144	9.9e-155
rs11121671	1	11043780	0.224615	T	C	0.196667	0.0177083	-0.104948	0.00386143	1.2e-162	3.3e-175
rs9430158	1	11043861	0.224615	C	G	0.196777	0.0182928	-0.104976	0.00386183	1e-162	3.5e-175
rs59022210	1	11043940	0.224616	G	A	0.242792	0.0309165	-0.100957	0.00360077	5.7e-173	4.9e-185
rs7555178	1	11044593	0.224621	C	G	0.19553	0.0151612	-0.104608	0.00386466	2.4e-161	4.6e-174
rs7547568	1	11044829	0.224623	A	T	0.195481	0.0145767	-0.104385	0.00386393	9.8e-161	1.7e-173
rs7547643	1	11044896	0.224623	C	T	0.195505	0.0143868	-0.10445	0.00386334	5.5e-161	1.2e-173
rs111574557	1	11045304	0.224626	G	A	0.19545	0.0131254	-0.104263	0.00386125	1.4e-160	4.3e-173
rs9430160	1	11045539	0.224628	C	T	0.1942	0.00956523	-0.104178	0.00386356	3.9e-160	1.1e-172
rs12089824	1	11046417	0.224635	G	A	0.198928	0.00170947	-0.100554	0.00381131	2.1e-153	2.8e-166
rs12094534	1	11046447	0.224635	A	G	0.198968	0.00151953	-0.100357	0.00381053	7.3e-153	1e-165
rs72868197	1	11046655	0.224637	A	T	0.198735	0.000603915	-0.100422	0.00381078	4.9e-153	1e-165
rs9430161	1	11046855	0.224639	T	G	0.198768	0	-0.100675	0.00380983	7e-154	6e-167
rs9430162	1	11046868	0.224639	G	C	0.198724	0.000438325	-0.10042	0.00381051	4.7e-153	7.7e-166
rs55988977	1	11047148	0.224641	A	G	0.198808	0.00153414	-0.100526	0.00381211	3e-153	3.4e-166
rs11589058	1	11047301	0.224642	A	T	0.198714	0.000706191	-0.100551	0.00381115	2.1e-153	2.7e-166
rs6664735	1	11047634	0.224644	C	G	0.198714	0.00086691	-0.100547	0.00381132	2.3e-153	2.8e-166
rs9430163	1	11048188	0.224649	G	A	0.198474	0.00140264	-0.100637	0.00381426	2.1e-153	4e-166
rs7543488	1	11048768	0.224653	C	T	0.201775	0.00801161	-0.100385	0.00380258	1.4e-153	3.8e-167
rs1343704	1	11048973	0.224655	G	T	0.227823	0.00913178	-0.0880884	0.00364176	2.9e-129	1.2e-138
rs77922821	1	11050962	0.224702	C	G	0.041507	0.032738	-0.0979249	0.0077441	1.2e-36	4.5e-41
rs11121675	1	11060075	0.22518	G	T	0.327791	0.031199	-0.0220746	0.00329054	2e-11	8.3e-12
rs12122814	1	11060390	0.225182	A	G	0.141465	0.0306097	-0.046589	0.00443658	8.5e-26	6.7e-28
rs79435901	1	11061016	0.225185	G	T	0.0147475	0.00926814	-0.0899427	0.0126673	1.2e-12	1.7e-12
rs9430334	1	11063972	0.225205	A	G	0.142475	0.0143186	-0.0469493	0.00438455	9.3e-27	4.9e-29
rs11121677	1	11067650	0.225241	G	T	0.348283	0.00722263	-0.0189796	0.00320019	3e-09	1.8e-09
rs9430167	1	11067792	0.225242	T	A	0.152595	0.00497743	-0.0434849	0.00423663	1e-24	1.2e-26
rs61775595	1	11068750	0.225252	C	T	0.34826	0.00419818	-0.0187318	0.00319528	4.6e-09	3.2e-09
rs61775596	1	11068986	0.225254	A	G	0.143172	0.0114305	-0.0459565	0.00436654	6.6e-26	2.9e-28
rs113305008	1	11068994	0.225254	G	A	0.348421	0.00296113	-0.018486	0.00319316	7.1e-09	5.2e-09
rs3753236	1	11069516	0.225259	T	C	0.153301	0.00480697	-0.044194	0.00422803	1.4e-25	1.4e-27
rs11121678	1	11069966	0.225264	C	G	0.34804	0	-0.0187518	0.0031897	4.1e-09	3.3e-09
rs9430171	1	11070380	0.225268	T	C	0.153387	0.00417383	-0.0433705	0.00422583	1e-24	1.3e-26
rs12744501	1	11070652	0.225281	C	T	0.347849	0.00771939	-0.0186315	0.00320154	5.9e-09	4.9e-09
rs12029968	1	11070731	0.225283	T	C	0.347935	0.00796291	-0.0185339	0.00320179	7.1e-09	6.2e-09
rs9430172	1	11070919	0.225287	T	G	0.156209	0.0221354	-0.0430564	0.00423544	2.8e-24	1.6e-25
rs9430335	1	11072117	0.225312	C	T	0.161244	0.00387187	-0.041413	0.00414224	1.6e-23	3.1e-25
rs968545	1	11072579	0.225319	T	C	0.0584927	0.0172457	-0.0600754	0.00653089	3.6e-20	2.9e-21
rs4133584	1	11072885	0.225323	C	T	0.179402	0.00324848	-0.0376088	0.00396853	2.6e-21	8e-23
rs3765895	1	11074250	0.225332	A	G	0.162078	0	-0.0411951	0.00412777	1.9e-23	3.9e-25
rs3765896	1	11074420	0.225332	G	A	0.161725	0.000496769	-0.0411745	0.00413019	2.1e-23	3.9e-25
rs7550141	1	11075371	0.225333	T	C	0.162452	0.000579563	-0.0422658	0.00412259	1.2e-24	1.6e-26
rs9430338	1	11075511	0.225333	T	C	0.164273	0.00717879	-0.0402178	0.0041192	1.6e-22	5.2e-24
rs6689580	1	11078225	0.225334	T	C	0.161682	0.000394493	-0.04116	0.00413011	2.2e-23	4.2e-25
rs6698075	1	11078312	0.225334	G	C	0.16738	0.00256177	-0.0396971	0.00407716	2.1e-22	6.1e-24
rs2273348	1	11079077	0.225335	A	G	0.180178	0	-0.036367	0.00395598	3.8e-20	9.8e-22
rs7546126	1	11079413	0.225335	T	A	0.161667	0.000150979	-0.0411302	0.00412956	2.3e-23	4.5e-25
rs1967714	1	11079773	0.225335	A	G	0.161658	0.000155849	-0.0411586	0.00412969	2.1e-23	4.2e-25
rs1967713_A_G	1	11079958	0.225335	A	G	0.161666	0.000146108	-0.0411334	0.00412955	2.3e-23	4.4e-25
rs1474891	1	11081880	0.225336	G	T	0.179818	0.000579563	-0.037089	0.00395901	7.4e-21	1.7e-22
rs148414479	1	11082919	0.225336	A	G	0.0352935	0.0199	-0.0577171	0.00833732	4.4e-12	1.6e-12
rs2273347	1	11086332	0.225341	A	G	0.179647	0.000540601	-0.0370752	0.00396025	7.8e-21	2.1e-22
rs2261695	1	11086439	0.225341	C	T	0.167428	0.00232799	-0.0395837	0.00407654	2.7e-22	7.6e-24
rs1033638	1	11086717	0.225341	A	G	0.16244	0.000306828	-0.0421113	0.00412191	1.7e-24	2.4e-26
rs1782455	1	11087524	0.225343	G	A	0.162874	0	-0.0425351	0.0041155	4.9e-25	5.6e-27
rs1782454	1	11087835	0.225344	T	C	0.161689	0.000277606	-0.0410046	0.00412935	3.1e-23	6.4e-25
rs1782457	1	11089463	0.225349	T	A	0.16174	0.000243514	-0.0411107	0.00412909	2.4e-23	4.5e-25
rs12711521	1	11090916	0.225354	C	A	0.17993	0	-0.0372612	0.00395678	4.6e-21	1.1e-22
rs17409276	1	11091205	0.225355	A	G	0.142627	0.00444657	-0.0303365	0.00435424	3.2e-12	1.6e-13
rs75260969	1	11092327	0.225358	C	T	0.024797	0	-0.0556181	0.00978348	1.3e-08	5.2e-10
rs7555145	1	11092646	0.225359	T	C	0.161949	0.00335075	-0.0417497	0.0041342	5.6e-24	7.2e-26
rs7555662	1	11093334	0.225362	A	G	0.161029	0.00334588	-0.0404757	0.00414305	1.5e-22	2.1e-24
rs7544377	1	11093629	0.225363	C	G	0.161004	0.00356992	-0.0406953	0.00414387	9.2e-23	1.4e-24
rs7556039	1	11093741	0.225363	A	G	0.160523	0.00387187	-0.0405728	0.00414889	1.4e-22	2.2e-24
rs12755574	1	11093894	0.225364	G	A	0.178937	0.00405694	-0.0367483	0.00397308	2.3e-20	4.5e-22
rs11583653	1	11094204	0.225365	G	A	0.179015	0.00430046	-0.0367429	0.0039729	2.3e-20	4.3e-22
rs11121684	1	11094665	0.225367	G	A	0.179258	0.00499691	-0.0368253	0.00397266	1.9e-20	3.9e-22
rs6695096	1	11095039	0.225368	C	T	0.161036	0.0048995	-0.0408183	0.00414631	7.2e-23	9.3e-25
rs11121685	1	11095424	0.22537	A	T	0.188867	0.00706678	-0.0342274	0.0038995	1.7e-18	1.2e-19
rs61535446	1	11100898	0.225391	A	G	0.189878	0.00433942	-0.03356	0.00388626	5.8e-18	1.8e-18
rs61773665	1	11101413	0.225393	G	A	0.19016	0.00393032	-0.0334591	0.00388282	6.9e-18	2.4e-18
rs12136082	1	11102275	0.225397	A	G	0.190296	0.00342868	-0.0332422	0.00388074	1.1e-17	3.5e-18
rs910663	1	11103967	0.225403	G	A	0.211248	0	-0.0284613	0.00372581	2.2e-14	9.3e-15
rs3765900	1	11104370	0.225405	C	T	0.211281	0.00112016	-0.0287229	0.00372696	1.3e-14	5.3e-15
rs3765901	1	11104676	0.225406	G	A	0.212381	0.00115913	-0.0296893	0.00372019	1.5e-15	4.8e-16
rs3819991	1	11104712	0.225406	G	A	0.211766	0.00110068	-0.0288351	0.00372392	9.7e-15	3.6e-15
rs9430347	1	11104845	0.225407	T	C	0.190879	0.00177765	-0.0324688	0.00387323	5.2e-17	1.7e-17
rs2273345	1	11105106	0.225408	C	T	0.213779	0.00528912	-0.0288923	0.00371891	7.9e-15	2.4e-15
rs2273344	1	11105122	0.225408	C	T	0.191997	0.00538166	-0.0318094	0.00387126	2.1e-16	6.5e-17
rs10779750	1	11106359	0.225429	T	C	0.19079	0.00951653	-0.0329034	0.00388781	2.6e-17	1.2e-17
rs7548659	1	11107439	0.225454	G	T	0.204399	0.00930711	-0.0303757	0.00378972	1.1e-15	3.4e-16
rs1884429	1	11112836	0.225475	T	C	0.233148	0.00872267	-0.0258959	0.00361265	7.6e-13	7.7e-13
rs1211575	1	11118390	0.225495	G	A	0.255019	0.00244001	-0.0240697	0.0034927	5.5e-12	5.7e-12
rs743577	1	11119135	0.225498	G	A	0.256311	0.00313646	-0.0247305	0.00348776	1.3e-12	1.5e-12
rs2748881	1	11120520	0.225501	T	C	0.0159197	0.006195	-0.0994131	0.0121815	3.3e-16	2.2e-16
rs2486922	1	11124885	0.225504	T	C	0.255278	0.000569823	-0.0240008	0.00348818	6e-12	5e-12
rs2261317	1	11124979	0.225504	A	G	0.255306	0.000501639	-0.0240443	0.00348788	5.4e-12	4.6e-12
rs2486920	1	11125050	0.225504	T	C	0.25528	0.000550342	-0.0240558	0.00348811	5.3e-12	4.5e-12
rs2039840	1	11125866	0.225504	G	A	0.255306	0.000501639	-0.0240443	0.00348788	5.4e-12	4.6e-12
rs2791661	1	11126399	0.225504	C	T	0.255318	0.000555212	-0.0240698	0.00348794	5.2e-12	4.4e-12
rs2748880	1	11126432	0.225504	C	G	0.255376	0.000774375	-0.0241171	0.00348803	4.7e-12	4.1e-12
rs2748879	1	11126490	0.225504	A	G	0.255394	0.00087178	-0.0240583	0.00348814	5.3e-12	4.5e-12
rs2791660	1	11126517	0.225504	C	T	0.255344	0.000725672	-0.0240822	0.00348814	5.1e-12	4.2e-12
rs2791659	1	11126569	0.225504	C	A	0.255312	0.000496769	-0.0240651	0.00348788	5.2e-12	4.5e-12
rs6701726	1	11126941	0.225504	C	T	0.255227	0.000496769	-0.024092	0.00348831	5e-12	4.4e-12
rs2261217	1	11127764	0.225504	C	A	0.255311	0.000433455	-0.0240478	0.0034878	5.4e-12	4.7e-12
rs2791658	1	11127871	0.225504	A	G	0.255311	0.000433455	-0.0240478	0.0034878	5.4e-12	4.7e-12
rs2791657	1	11128001	0.225504	A	G	0.255322	0.000399363	-0.0240619	0.00348772	5.2e-12	4.8e-12
rs2791656	1	11128329	0.225504	A	G	0.234829	0.000793856	-0.0266452	0.00358857	1.1e-13	8e-14
rs2791655	1	11128654	0.225504	G	A	0.278035	0.0107146	-0.0225411	0.00341121	3.9e-11	3.3e-11
rs1194820	1	11129259	0.225504	T	G	0.25591	0.00185071	-0.0240376	0.00348745	5.5e-12	5.2e-12
rs2748878	1	11129434	0.225504	T	C	0.256082	0.00465112	-0.0240097	0.00349169	6.1e-12	5.4e-12
rs2748877	1	11129437	0.225504	T	C	0.256081	0.00465599	-0.0240104	0.00349169	6.1e-12	5.4e-12
rs2791653	1	11129848	0.225504	A	G	0.234529	0.000647747	-0.0265403	0.00359028	1.4e-13	1.1e-13
rs910661	1	11130116	0.225504	C	A	0.255395	0.000638007	-0.0241583	0.00348774	4.3e-12	3.9e-12
rs1318348	1	11130418	0.225504	A	G	0.255395	0.000638007	-0.0241583	0.00348774	4.3e-12	3.9e-12
rs910660	1	11130643	0.225504	A	G	0.255325	0.000365271	-0.0240399	0.00348764	5.5e-12	4.9e-12
rs6540963	1	11131433	0.225504	T	C	0.25533	0.000384752	-0.0240288	0.00348766	5.6e-12	5e-12
rs1130683	1	11132217	0.225504	G	A	0.255473	0.000628266	-0.0239381	0.00348766	6.7e-12	6e-12
rs2791650	1	11132541	0.225505	G	C	0.255428	0.000472417	-0.0240935	0.00348756	4.9e-12	4.2e-12
rs2791649	1	11132561	0.225505	A	G	0.255433	0.000501639	-0.024088	0.00348759	5e-12	4.3e-12
rs2791648	1	11132638	0.225505	G	T	0.255183	0	-0.0240163	0.00348791	5.8e-12	5.8e-12
rs2791647	1	11132801	0.225505	G	A	0.255462	0.000452936	-0.0242195	0.00348723	3.8e-12	3.4e-12
rs7533211	1	11132965	0.225506	G	C	0.255602	0.000248384	-0.0241683	0.00348626	4.1e-12	3.8e-12
rs2791646	1	11133242	0.225506	C	T	0.255277	0.000462677	-0.0242111	0.00348814	3.9e-12	3.3e-12
rs2748876	1	11134157	0.225507	T	G	0.234351	0.000623396	-0.0265235	0.00359138	1.5e-13	1.1e-13
rs75232193	1	11136546	0.225508	T	C	0.044753	0	-0.0559629	0.00735502	2.8e-14	2.1e-14
rs2259886	1	11137778	0.225508	C	T	0.25565	0.000360401	-0.0242469	0.00348627	3.5e-12	3.3e-12
rs2258621	1	11141187	0.225509	C	G	0.2345	0.0015731	-0.0265418	0.00359252	1.5e-13	1.1e-13
rs1148485	1	11148759	0.22551	G	A	0.234287	0.00189941	-0.0265211	0.00359429	1.6e-13	1.3e-13
rs1148482	1	11151779	0.225533	A	G	0.233387	0.00385239	-0.0265339	0.00360243	1.8e-13	1.5e-13
rs2791644	1	11160674	0.225637	C	T	0.23388	0.00334101	-0.0254221	0.00359812	1.6e-12	1.4e-12
rs2486918	1	11164937	0.225649	C	T	0.258387	0.000676969	-0.0209671	0.00347622	1.6e-09	9.7e-10
rs6540964	1	11166302	0.225651	C	T	0.258329	0	-0.021081	0.00347574	1.3e-09	7.4e-10
rs2261434	1	11170131	0.225651	A	C	0.258211	0.000389622	-0.0211217	0.00347646	1.2e-09	7.4e-10
rs2015818	1	11170743	0.225651	G	A	0.258343	0.000638007	-0.0212632	0.00347625	9.6e-10	5.9e-10
rs41274508	1	11171907	0.225651	G	A	0.0461516	0.0151612	-0.0426405	0.00728944	4.9e-09	1.2e-09
rs1148480	1	11172006	0.225651	A	G	0.258157	0.000501639	-0.0211946	0.00347688	1.1e-09	6.4e-10
rs1148478	1	11174067	0.225651	A	T	0.236899	0.000394493	-0.0232992	0.00357891	7.5e-11	3.9e-11
rs56803472	1	11179484	0.225652	T	C	0.236888	0.000594174	-0.0234473	0.00357926	5.7e-11	3e-11
rs28729193	1	11180151	0.225652	C	T	0.237015	0.000823077	-0.0235073	0.00357899	5.1e-11	2.7e-11
rs11121691	1	11181327	0.225652	T	C	0.236833	0.000448066	-0.0234758	0.00357944	5.4e-11	2.8e-11
rs2275527	1	11190646	0.225652	A	G	0.236832	0	-0.0235153	0.00357899	5e-11	2.5e-11
rs1417131	1	11191922	0.225652	C	T	0.235127	0.00277606	-0.0229417	0.00359247	1.7e-10	8.6e-11
rs12097293	1	11197467	0.225654	G	A	0.236651	0.000613655	-0.0234454	0.00358086	5.9e-11	3.1e-11
rs6701524	1	11198502	0.225654	G	A	0.236966	0.000988667	-0.0236084	0.00357956	4.2e-11	1.8e-11
rs12075896	1	11200350	0.225654	A	C	0.236822	0.000574693	-0.0235954	0.0035797	4.4e-11	2.2e-11
rs12239187	1	11202411	0.225654	C	T	0.236789	0.000681839	-0.0235639	0.00358029	4.7e-11	2.5e-11
rs1057079	1	11205058	0.225654	C	T	0.258344	0.000847429	-0.0215721	0.00347684	5.5e-10	3.2e-10
rs115024079	1	11205851	0.225654	A	G	0.059508	0.0199779	-0.0562065	0.00648986	4.7e-18	1.1e-18
rs2791643	1	11207269	0.225654	C	T	0.237357	0.000959445	-0.0237667	0.00357749	3.1e-11	1.5e-11
rs11581010	1	11212458	0.225654	G	A	0.236569	0.000759764	-0.0231147	0.00358156	1.1e-10	5.5e-11
rs6691831	1	11220180	0.225654	G	A	0.250504	0.0136319	-0.0214601	0.00353651	1.3e-09	1.2e-09
rs12089366	1	11220187	0.225654	T	C	0.220271	0.0223205	-0.02319	0.0037154	4.3e-10	3.5e-10
rs7553827	1	11222393	0.225654	C	T	0.235902	0.00300496	-0.024218	0.0035887	1.5e-11	7.6e-12
rs4240892	1	11227864	0.225654	C	T	0.258398	0.000725672	-0.0212007	0.00347619	1.1e-09	5.8e-10
rs11121695	1	11229515	0.225655	A	G	0.236919	0.00105685	-0.0232547	0.0035802	8.3e-11	4.3e-11
rs4845852	1	11233559	0.225655	C	T	0.258384	0.00070132	-0.0211679	0.00347638	1.1e-09	6.4e-10
rs11585553	1	11233814	0.225655	A	G	0.23648	0.000487028	-0.0229038	0.00358156	1.6e-10	8.7e-11
rs10864490	1	11236410	0.225655	A	C	0.237264	0.000477287	-0.0235188	0.00357704	4.9e-11	2.6e-11
rs12041740	1	11236524	0.225655	G	A	0.258382	0.000487028	-0.0211489	0.00347587	1.2e-09	6.3e-10
rs11121696	1	11238063	0.225655	C	T	0.236824	0.000365271	-0.0232779	0.00357944	7.9e-11	4.2e-11
rs6674994	1	11239515	0.225655	T	C	0.25823	0.000672099	-0.021068	0.00347678	1.4e-09	7.4e-10
rs114896269	1	11239617	0.225655	T	C	0.0219398	0.0107292	-0.0625107	0.0104473	2.2e-09	2e-09
rs4845853	1	11243470	0.225655	A	G	0.25838	0.000423714	-0.0211568	0.00347579	1.2e-09	6.4e-10
rs1034528	1	11249132	0.225655	C	G	0.257712	0.0017046	-0.0209721	0.00348145	1.7e-09	1.1e-09
rs1205593	1	11252716	0.22567	T	C	0.239494	0.0052599	-0.0236317	0.00357556	3.9e-11	1.6e-11
rs55696749	1	11301106	0.225691	A	G	0.0385278	0.0157748	-0.060879	0.00797583	2.3e-14	9.2e-15
rs60365568	1	11328955	0.225959	G	C	0.0390264	0.00376473	-0.0470857	0.00785419	2e-09	3.4e-09
rs56941291	1	11328979	0.225959	C	T	0.0390412	0.00370628	-0.0471442	0.00785215	1.9e-09	3.3e-09
rs144895727	1	11330385	0.225966	T	C	0.0182725	0.00168999	-0.10177	0.0113534	3.1e-19	8.5e-20
rs114695938	1	11330784	0.225967	A	G	0.018171	0.00147569	-0.102891	0.0113836	1.6e-19	4.1e-20
rs112406318	1	11331190	0.225968	C	T	0.0394808	0.00357479	-0.0489985	0.00780925	3.5e-10	7.4e-10
rs12121254	1	11332184	0.225972	G	T	0.0391118	0.0036381	-0.0475199	0.00784466	1.4e-09	2.6e-09
rs12118041	1	11334650	0.225981	C	T	0.0395319	0.00338484	-0.0493284	0.00780363	2.6e-10	5.5e-10
rs12118107	1	11334886	0.225982	C	T	0.0394992	0.00336049	-0.0493922	0.00780636	2.5e-10	5.6e-10
rs36082362	1	11335901	0.225986	T	C	0.0182693	0.00138316	-0.102903	0.0113526	1.3e-19	3.2e-20
rs112140315	1	11337208	0.22599	T	C	0.0391319	0.0032777	-0.0473526	0.00784053	1.5e-09	3.2e-09
rs111988587	1	11337254	0.225991	C	T	0.0395165	0.00318029	-0.0489126	0.00780419	3.7e-10	9.6e-10
rs12062634	1	11337455	0.225991	G	A	0.0395209	0.003229	-0.0491088	0.007804	3.1e-10	8e-10
rs6685758	1	11340342	0.225998	A	G	0.0183068	0.001164	-0.102556	0.0113389	1.5e-19	4.8e-20
rs6685950	1	11340472	0.225998	T	G	0.039471	0.00295626	-0.0489303	0.00780829	3.7e-10	9.3e-10
rs115405820	1	11341052	0.225998	T	C	0.0173204	0.0106416	-0.0744959	0.0117137	2e-10	4.7e-11
rs10864497	1	11341566	0.225998	T	C	0.0391071	0.00301957	-0.0472521	0.00784326	1.7e-09	3.6e-09
rs10779753	1	11341613	0.225998	A	T	0.0394798	0.00293191	-0.0488769	0.00780744	3.8e-10	9.6e-10
rs11121714	1	11341803	0.225999	G	A	0.0182999	0.00118835	-0.101955	0.0113411	2.5e-19	7.5e-20
rs727974	1	11344259	0.226	G	A	0.0390911	0.00298548	-0.047425	0.00784504	1.5e-09	3e-09
rs11121715	1	11345339	0.226001	C	T	0.0389744	0.00324848	-0.0471648	0.00785733	1.9e-09	3.6e-09
rs3765906	1	11347092	0.226002	C	T	0.0395924	0.00337023	-0.0490076	0.00779886	3.3e-10	7.6e-10
rs17036631	1	11347492	0.226002	T	C	0.0391231	0.00299035	-0.0471716	0.00784226	1.8e-09	3.4e-09
rs6695465	1	11348830	0.226003	C	G	0.018304	0.00114452	-0.101708	0.0113396	3e-19	8.7e-20
rs11804862	1	11350742	0.226005	A	T	0.0391157	0.00286372	-0.0475271	0.00784294	1.4e-09	2.5e-09
rs11121716	1	11351619	0.226006	A	G	0.039398	0.00327283	-0.0483907	0.0078173	6e-10	9.6e-10
rs111932341	1	11351768	0.226006	T	C	0.0182806	0.000930223	-0.103219	0.0113453	9.2e-20	2.5e-20
rs77768358	1	11353244	0.226009	A	G	0.0221816	0.00207961	-0.0866048	0.010338	5.4e-17	5.2e-18
rs11121717	1	11355449	0.226013	C	T	0.0371469	0.0013442	-0.052665	0.00803854	5.7e-11	1.7e-10
rs17036641	1	11355533	0.226013	C	G	0.0366697	0.00143186	-0.0514146	0.00809048	2.1e-10	5.6e-10
rs12140178	1	11356579	0.226018	T	C	0.036646	0.00138316	-0.0513435	0.00809261	2.2e-10	6.5e-10
rs12140224	1	11356736	0.226019	T	C	0.0366804	0.00132472	-0.0513439	0.00808902	2.2e-10	6.2e-10
rs2788538	1	11359751	0.226033	A	G	0.0371731	0.00106659	-0.0529642	0.00803605	4.4e-11	1.7e-10
rs113227663	1	11360045	0.226035	T	G	0.0182638	0.000545471	-0.102973	0.0113481	1.1e-19	3.2e-20
rs12133272	1	11360193	0.226036	G	A	0.0369075	0.00113478	-0.0514821	0.00806402	1.7e-10	5.2e-10
rs12137596	1	11360977	0.226039	C	G	0.0371951	0.00087178	-0.0525871	0.00803265	5.9e-11	2e-10
rs12134340	1	11361065	0.22604	G	A	0.0367676	0.000779245	-0.0507948	0.00807785	3.2e-10	9.7e-10
rs2744816	1	11361427	0.226041	A	G	0.0372437	0.00086691	-0.052496	0.00802746	6.2e-11	2e-10
rs2744817	1	11361502	0.226042	C	G	0.0372463	0.00087178	-0.0524133	0.00802723	6.6e-11	2.2e-10
rs56679780	1	11361772	0.226043	C	T	0.0369448	0.000891261	-0.0511732	0.00805892	2.2e-10	6.3e-10
rs56753261	1	11362086	0.226045	A	G	0.0371808	0.000750023	-0.0524761	0.00803354	6.5e-11	2.2e-10
rs2788537	1	11363231	0.226052	G	A	0.0373597	0.000384752	-0.0520401	0.00801351	8.4e-11	3e-10
rs12141932	1	11363301	0.226052	T	C	0.0368101	0.000477287	-0.0506525	0.00807255	3.5e-10	1e-09
rs3819993	1	11364010	0.226056	T	C	0.0368131	0.000491898	-0.0504904	0.00807232	4e-10	1.1e-09
rs11121719	1	11364636	0.226061	G	A	0.0370478	0.000316568	-0.0507426	0.00804624	2.9e-10	8.1e-10
rs11121720	1	11364920	0.226063	C	T	0.0374305	0	-0.0516837	0.00800479	1.1e-10	3.8e-10
rs12144064	1	11365466	0.226067	G	C	0.036894	0.000375012	-0.0503524	0.00806403	4.3e-10	1.2e-09
rs187632336	1	11366419	0.226074	T	C	0.0182088	0.000472417	-0.103733	0.0113653	7e-20	1.8e-20
rs79693481	1	11367163	0.22608	C	T	0.0366573	0.00122731	-0.0508271	0.00809313	3.4e-10	8.2e-10
rs76606025	1	11369038	0.226094	A	G	0.0365999	0.0016559	-0.0508847	0.00810154	3.4e-10	7.6e-10
rs77261033	1	11373504	0.226128	C	T	0.0184855	0.00133446	-0.102206	0.0112866	1.4e-19	5.9e-20
rs139055895	1	11374396	0.226135	A	C	0.0181045	0.000764634	-0.101881	0.0114009	4e-19	2e-19
rs74685918	1	11375024	0.22614	T	C	0.0181064	0.00087178	-0.101896	0.011401	4e-19	2e-19
rs2788533	1	11375577	0.226154	A	G	0.0371737	0.00252281	-0.0519669	0.00804547	1.1e-10	4.4e-10
rs79108739	1	11376492	0.226178	A	G	0.018059	0.000944834	-0.102373	0.011417	3.1e-19	1.6e-19
rs74657547	1	11377009	0.226192	C	T	0.0180998	0.00104224	-0.102598	0.0114039	2.3e-19	1.2e-19
rs78319837	1	11378904	0.226367	G	A	0.0174229	0.00486054	-0.103497	0.0116527	6.6e-19	5e-19
rs77115737	1	11383216	0.227058	G	C	0.016431	0.0062924	-0.100916	0.0120095	4.4e-17	1.7e-17
rs80241427	1	11384190	0.227215	T	C	0.0442173	0	-0.0518498	0.00740346	2.5e-12	1.2e-12
rs55972882	1	11388279	0.22787	T	C	0.0192418	0.00249358	-0.0859185	0.0110933	9.5e-15	3.6e-15
rs114972493	1	11388631	0.227927	T	C	0.0196808	0	-0.0795201	0.0109583	4e-13	1.4e-13
rs149670487	1	11404276	0.228374	T	C	0.0160417	0.00115426	-0.0942615	0.0121241	7.6e-15	4.8e-15
rs115974939	1	11412566	0.22841	T	C	0.0165541	0	-0.0919709	0.0119262	1.2e-14	9.3e-15
rs148586892	1	11459169	0.228934	C	T	0.0174427	0.000827948	-0.0840073	0.0116365	5.2e-13	2.8e-13
rs138474354	1	11461423	0.228953	G	C	0.0175065	0.000569823	-0.083631	0.0116149	6e-13	2.8e-13
rs11121727	1	11465290	0.22897	G	A	0.0183098	0	-0.0816761	0.0113655	6.7e-13	2.5e-13
rs113565850	1	11466144	0.228974	T	C	0.0176959	0.000535731	-0.0841546	0.0115539	3.2e-13	1.1e-13
rs75936978	1	11468210	0.228982	A	G	0.0176792	0.00110555	-0.0826702	0.0115656	8.8e-13	2.1e-13
rs12066382	1	11469786	0.228991	A	T	0.0175867	0.000837688	-0.0843966	0.0115896	3.3e-13	8.8e-14
rs111736717	1	11472334	0.229009	G	A	0.0175436	0.00102276	-0.0839907	0.0116042	4.6e-13	1.3e-13
rs11260930	1	16514343	0.329812	G	A	0.47247	0.0315253	-0.0205082	0.00308393	2.9e-11	1.4e-10
rs61771381	1	16514898	0.32984	T	C	0.123848	0.0100571	0.0368795	0.0046356	1.8e-15	5.7e-16
rs12024558	1	16518748	0.329905	A	T	0.475296	0.00550342	-0.0212126	0.00304238	3.1e-12	5.2e-12
rs79630607	1	16519476	0.329905	A	G	0.125887	0.00241566	0.0370653	0.00458428	6.2e-16	1.2e-16
rs61771408	1	16522380	0.329906	T	C	0.123346	0.0027371	0.0378916	0.00462502	2.6e-16	5.4e-17
rs10907286	1	16523672	0.329907	C	G	0.474677	0.00375986	-0.0211347	0.00304006	3.6e-12	7.7e-12
rs74394813	1	16525333	0.329908	T	C	0.125396	0.000784115	0.0377019	0.0045887	2.1e-16	5.4e-17
rs221035	1	16526529	0.32991	G	A	0.269059	0	0.0193532	0.00341792	1.5e-08	9.9e-09
rs7527137	1	16527165	0.329912	A	G	0.475099	0.00328257	-0.0215613	0.00303977	1.3e-12	2.5e-12
rs6676143	1	16528218	0.329916	T	G	0.473169	0.00739309	-0.022113	0.00304727	4e-13	1.2e-12
rs3818162	1	16528600	0.329917	A	G	0.475186	0.00393032	-0.021638	0.00304055	1.1e-12	2.4e-12
rs221045	1	16530049	0.329923	C	T	0.268412	0.00177278	0.0192683	0.00342329	1.8e-08	1e-08
rs61749279	1	16531263	0.329928	T	C	0.0137658	0	-0.0717751	0.0130218	3.5e-08	2.3e-08
rs41269185	1	16532498	0.329934	A	G	0.125614	0	0.0372601	0.00458276	4.3e-16	8.1e-17
rs221052	1	16533022	0.329936	C	T	0.268217	0.00101302	0.0193708	0.00342306	1.5e-08	8.2e-09
rs221061	1	16535804	0.329956	G	C	0.266474	0.000930223	0.0193727	0.00342993	1.6e-08	9e-09
rs221063	1	16537289	0.329971	T	G	0.266356	0	0.0194635	0.00342907	1.4e-08	8.1e-09
rs61771410	1	16537366	0.329971	G	A	0.125439	0.000618526	0.0374006	0.00458631	3.5e-16	6.9e-17
rs2132851	1	16537752	0.329975	G	C	0.238792	0.000711061	0.020521	0.00355653	7.9e-09	2.5e-09
rs59792697	1	16538345	0.329981	T	C	0.125754	0.00128575	0.0373534	0.00458242	3.6e-16	1.1e-16
rs7514138	1	16538535	0.329982	A	G	0.125796	0.00136368	0.0374268	0.00458174	3.1e-16	9.4e-17
rs1874630	1	16539313	0.32999	A	G	0.238768	0.00240592	0.02049	0.00355955	8.6e-09	3.2e-09
rs12751725	1	16539577	0.329992	A	G	0.238418	0.00333127	0.0204914	0.00356307	8.9e-09	3.3e-09
rs61771412	1	16539671	0.329993	A	C	0.125395	0.0017046	0.037679	0.00458961	2.2e-16	5.9e-17
rs61771413	1	16539709	0.329994	A	C	0.125395	0.0017046	0.037679	0.00458961	2.2e-16	5.9e-17
rs41269187	1	16542366	0.330019	A	G	0.125678	0.00100815	0.0375371	0.00458327	2.6e-16	6e-17
rs2273314	1	16542835	0.330024	G	A	0.23366	0.000116887	0.019701	0.00358152	3.8e-08	7.4e-09
rs2273313	1	16542876	0.330024	T	A	0.233655	9.74056e-05	0.0197033	0.0035815	3.8e-08	7.4e-09
rs7543273	1	16543346	0.330026	C	A	0.233608	0.000209422	0.0197516	0.00358172	3.5e-08	6.6e-09
rs61769779	1	16543390	0.330026	A	G	0.125844	0.00142212	0.0378286	0.00458195	1.5e-16	3.2e-17
rs61769780	1	16543902	0.330028	A	G	0.125646	0.00151466	0.0376319	0.0045852	2.3e-16	5.8e-17
rs61769781	1	16544626	0.33003	A	G	0.125599	0.00162667	0.0375145	0.00458621	2.8e-16	7.1e-17
rs61769782	1	16546452	0.330037	G	T	0.128712	0.00261534	0.0367287	0.00454074	6e-16	3.1e-16
rs61769784	1	16552624	0.330049	C	G	0.128753	0.00247897	0.0365486	0.00453948	8.2e-16	3.9e-16
rs61769787	1	16556289	0.330049	T	C	0.128844	0.00264943	0.0364151	0.00453833	1e-15	5.2e-16
rs138105639	1	16560656	0.330056	T	A	0.0125138	0.000745153	-0.0779284	0.013652	1.1e-08	1e-08
rs61769790	1	16565608	0.330083	C	G	0.128887	0.0034579	0.0367942	0.00453957	5.3e-16	2.5e-16
rs61769791	1	16566785	0.33009	A	G	0.128943	0.00337997	0.0367434	0.00453858	5.7e-16	2.9e-16
rs61769793	1	16569406	0.330098	T	C	0.129364	0.00239131	0.0357934	0.00452973	2.7e-15	1.4e-15
rs61769794	1	16572267	0.330101	G	A	0.129633	0.00149031	0.0355567	0.00452335	3.8e-15	1.7e-15
rs61769795	1	16581749	0.330105	G	A	0.129657	0.00146595	0.0353574	0.00452278	5.4e-15	2.3e-15
rs113628489	1	16586159	0.330107	C	G	0.12967	0.00166564	0.0353745	0.00452303	5.2e-15	2.2e-15
rs61769820	1	16596437	0.33011	A	G	0.129619	0.00158771	0.0353475	0.00452357	5.5e-15	2.1e-15
rs6661807	1	16597098	0.33011	G	C	0.129618	0.00155849	0.0353429	0.00452353	5.6e-15	2.1e-15
rs138180361	1	16601172	0.330111	T	C	0.129619	0.00155362	0.0353384	0.0045235	5.6e-15	2.2e-15
rs61769826	1	16601320	0.330111	T	C	0.129619	0.00155362	0.0353384	0.0045235	5.6e-15	2.2e-15
rs61769827	1	16604416	0.330111	G	A	0.129591	0.00155849	0.0354491	0.00452428	4.7e-15	1.8e-15
rs61769829	1	16608872	0.330111	G	C	0.129588	0.00155849	0.0354544	0.0045243	4.6e-15	1.8e-15
rs114631660	1	16609492	0.330111	G	T	0.129588	0.00155849	0.0354544	0.0045243	4.6e-15	1.8e-15
rs61769830	1	16618809	0.33014	C	T	0.129532	0.0015731	0.0354879	0.00452546	4.4e-15	1.7e-15
rs61769832	1	16631477	0.33014	A	G	0.129535	0.00157797	0.0354615	0.00452534	4.6e-15	1.8e-15
rs61769833	1	16632188	0.33014	A	G	0.129532	0.0015731	0.0354879	0.00452546	4.4e-15	1.7e-15
rs61769834	1	16633123	0.33014	A	T	0.129532	0.0015731	0.0354879	0.00452546	4.4e-15	1.7e-15
rs61769853	1	16644599	0.33014	G	A	0.129532	0.0015731	0.0354879	0.00452546	4.4e-15	1.7e-15
rs61769854	1	16653113	0.330141	C	A	0.129534	0.00158771	0.035496	0.00452547	4.4e-15	1.6e-15
rs76347269	1	16655255	0.330142	A	C	0.128971	0.00282476	0.0358269	0.00453664	2.9e-15	1.3e-15
rs113340254	1	16670055	0.330145	G	T	0.129463	0.00174356	0.0356573	0.00452713	3.4e-15	1.2e-15
rs61770560	1	16672881	0.330146	G	T	0.129456	0.001802	0.035696	0.00452731	3.2e-15	1.1e-15
rs61770562	1	16680934	0.330167	A	G	0.129457	0.00170947	0.0356489	0.00452723	3.4e-15	1.5e-15
rs61770563	1	16681090	0.330168	T	C	0.129436	0.00175817	0.0356847	0.00452762	3.2e-15	1.4e-15
rs61770585	1	16690061	0.330175	T	C	0.129574	0.00124192	0.0356352	0.00452441	3.4e-15	1.4e-15
rs61770587	1	16699057	0.33019	C	A	0.129612	0.00131011	0.0359802	0.0045231	1.8e-15	7e-16
rs61770588	1	16699355	0.33019	A	G	0.129611	0.00130524	0.0359671	0.0045231	1.8e-15	7.1e-16
rs61770589	1	16699905	0.330191	C	T	0.129609	0.00124679	0.0360578	0.00452302	1.6e-15	6.2e-16
rs61770590	1	16700456	0.330191	G	A	0.129613	0.00120783	0.0360896	0.0045229	1.5e-15	5.8e-16
rs61770591	1	16701902	0.330193	T	C	0.129613	0.00120783	0.0360563	0.0045229	1.6e-15	6.2e-16
rs61770592	1	16703185	0.330195	C	A	0.129621	0.00117374	0.0361274	0.00452275	1.4e-15	5.4e-16
rs61770593	1	16703463	0.330196	C	T	0.129861	0.00112503	0.0361089	0.00451899	1.3e-15	4.8e-16
rs61770594	1	16703906	0.330197	C	T	0.129617	0.00117861	0.0360836	0.0045229	1.5e-15	5.8e-16
rs56255757	1	16704653	0.330199	A	G	0.129874	0.00107146	0.0360612	0.00451848	1.5e-15	5.5e-16
rs61770596	1	16705186	0.3302	T	G	0.129629	0.00110555	0.0360534	0.00452235	1.6e-15	6.3e-16
rs7544175	1	16705544	0.3302	T	C	0.129873	0.00104711	0.0360698	0.00451844	1.4e-15	5.3e-16
rs113158275	1	16705857	0.3302	T	C	0.129629	0.00110555	0.0360534	0.00452235	1.6e-15	6.3e-16
rs60956125	1	16706839	0.330201	A	T	0.129873	0.00104711	0.0360698	0.00451844	1.4e-15	5.3e-16
rs111826195	1	16707001	0.330201	T	C	0.129629	0.00110555	0.0360534	0.00452235	1.6e-15	6.3e-16
rs111828970	1	16709521	0.330201	T	C	0.129626	0.00111529	0.0360441	0.0045224	1.6e-15	6.5e-16
rs61770601	1	16711380	0.330202	T	C	0.129664	0.00114939	0.0359376	0.00452171	1.9e-15	8.3e-16
rs61770602	1	16711815	0.330202	A	C	0.129679	0.00111529	0.0359631	0.0045215	1.8e-15	8e-16
rs61770603	1	16711823	0.330202	T	C	0.129679	0.00111529	0.0359631	0.0045215	1.8e-15	8e-16
rs61770604	1	16713555	0.330202	C	G	0.129678	0.00117861	0.0358383	0.00452163	2.3e-15	9.7e-16
rs61770605	1	16714095	0.330202	T	C	0.129678	0.00117861	0.0358383	0.00452163	2.3e-15	9.7e-16
rs61770606	1	16714626	0.330202	C	T	0.12911	0.0024254	0.0355251	0.00453304	4.6e-15	2.1e-15
rs61769429	1	16716495	0.330204	G	A	0.129885	0.00117374	0.0359441	0.00451828	1.8e-15	7.3e-16
rs77327771	1	16719536	0.330208	A	G	0.129824	0.00185558	0.0359632	0.00452104	1.8e-15	7.7e-16
rs56344045	1	16720206	0.330209	G	C	0.130098	0.00174843	0.0358848	0.00451646	1.9e-15	7.7e-16
rs61769431	1	16722934	0.330214	G	C	0.129748	0.000740283	0.0360596	0.00451934	1.5e-15	6.7e-16
rs16852669	1	16723139	0.330214	A	C	0.129749	0.000715931	0.0360647	0.00451918	1.5e-15	6.6e-16
rs7529767	1	16723268	0.330214	C	T	0.130273	0	0.0359014	0.00451029	1.7e-15	7.5e-16
rs41310375	1	16725818	0.330218	G	A	0.129903	0.000808466	0.0361236	0.00451692	1.3e-15	5.4e-16
rs61769432	1	16726036	0.330218	G	A	0.129754	0.001164	0.0359292	0.00452019	1.9e-15	8.1e-16
rs7522506	1	16726305	0.330219	C	T	0.129924	0.00117374	0.0360932	0.00451781	1.4e-15	5.6e-16
rs61769433	1	16726902	0.330223	A	G	0.129675	0.00140264	0.0361327	0.00452209	1.3e-15	5.9e-16
rs61769434	1	16728043	0.330229	A	G	0.129668	0.00151466	0.0361154	0.00452238	1.4e-15	5.8e-16
rs61769435	1	16728502	0.330232	T	C	0.129508	0.00165102	0.0361801	0.00452545	1.3e-15	5.5e-16
rs3132274	1	16728937	0.330234	T	C	0.131088	0.00657001	0.0356324	0.00451209	2.9e-15	1.1e-15
rs61769436	1	16730413	0.330243	T	C	0.125103	0.00730055	0.0378401	0.00460575	2.1e-16	7.3e-17
rs78741127	1	16731191	0.330255	G	A	0.124857	0.00836714	0.0379184	0.00461241	2e-16	6.8e-17
rs61769437	1	16731756	0.330265	T	G	0.124841	0.00868858	0.0377849	0.00461322	2.6e-16	7.6e-17
rs61769438	1	16732219	0.33027	T	C	0.124709	0.00918535	0.0378676	0.00461643	2.3e-16	6.4e-17
rs11260757	1	16760037	0.330685	T	C	0.279322	0.0407204	-0.0207675	0.0034612	2e-09	2e-09
rs79992715	1	21164626	0.432137	A	C	0.0506611	0.00688171	0.0386062	0.00695957	2.9e-08	4.3e-08
rs116029970	1	21279885	0.432196	G	A	0.0545204	0	0.0377337	0.00670851	1.9e-08	2.5e-08
rs12759867	1	21303475	0.432196	T	C	0.053132	0.000589304	0.0383932	0.00678501	1.5e-08	1.5e-08
rs115048780	1	21314469	0.432204	A	T	0.0520787	0.00235235	0.0386572	0.0068581	1.7e-08	1.6e-08
rs3026868	1	21598136	0.433202	T	C	0.12174	0.0174989	0.0258416	0.00469582	3.7e-08	2.4e-08
rs28367936	1	21606304	0.43322	T	C	0.122438	0.0157018	0.0255709	0.00468028	4.7e-08	2.9e-08
rs12758257	1	21626931	0.433315	A	G	0.107937	0.00931198	0.0283389	0.004929	9e-09	1.5e-08
rs12723450	1	21630280	0.433322	C	T	0.108066	0.00855708	0.0284409	0.00492421	7.7e-09	1.1e-08
rs12737859	1	21630291	0.433322	T	C	0.106777	0.00931198	0.0290418	0.00495195	4.5e-09	5.9e-09
rs12747397	1	21632187	0.433327	A	G	0.108024	0.00862527	0.0283171	0.00492509	8.9e-09	1.4e-08
rs35696560	1	21634612	0.433346	T	C	0.106851	0.0095214	0.0286979	0.00495093	6.8e-09	7e-09
rs12755321	1	21635872	0.433352	G	T	0.121379	0.0076366	0.0256575	0.00468476	4.3e-08	4.5e-08
rs12756690	1	21636746	0.433354	C	T	0.121389	0.00742231	0.0256355	0.00468409	4.4e-08	4.4e-08
rs12746281	1	21636796	0.433354	T	C	0.121398	0.00743205	0.0256873	0.00468391	4.2e-08	4.1e-08
rs3026838	1	21639625	0.433361	A	C	0.120134	0.00779732	0.0260909	0.00470538	2.9e-08	2.7e-08
rs12735315	1	21641935	0.433368	T	C	0.120082	0.00803596	0.0262578	0.00470735	2.4e-08	2.2e-08
rs61781598	1	21660361	0.433591	G	A	0.0947449	0.00872267	0.0291213	0.00521689	2.4e-08	7.3e-08
rs61781599	1	21661691	0.433611	T	C	0.0942742	0.010437	0.0291415	0.0052329	2.6e-08	7.8e-08
rs61781600	1	21665405	0.433649	T	C	0.0942478	0.0102373	0.028596	0.00523218	4.6e-08	1.3e-07
rs72657115	1	21679444	0.433889	G	A	0.0838398	0.00717879	0.0300123	0.00550646	5e-08	8.1e-08
rs72657116	1	21680008	0.433901	G	A	0.0834465	0.00699372	0.0304096	0.00551735	3.6e-08	6.2e-08
rs3026793	1	21680310	0.433907	G	A	0.0837842	0.00718853	0.0301478	0.00550799	4.4e-08	7.2e-08
rs3026792	1	21680408	0.433908	A	G	0.0837814	0.00724211	0.0301558	0.00550819	4.4e-08	7.1e-08
rs12095581	1	21680578	0.433912	T	C	0.0837667	0.00730055	0.0300462	0.00550869	4.9e-08	7.9e-08
rs12082897	1	21681267	0.433925	C	T	0.0836139	0.00775836	0.0302826	0.00551438	4e-08	6.4e-08
rs6682015	1	21691933	0.434176	A	G	0.0827267	0.0118056	0.0313415	0.00555294	1.7e-08	2.4e-08
rs6665817	1	21694417	0.434202	T	C	0.0827338	0.011713	0.0309512	0.00555199	2.5e-08	3.7e-08
rs72657133	1	21698405	0.434258	A	G	0.0824572	0.0114403	0.031022	0.00555917	2.4e-08	4.7e-08
rs72657136	1	21699486	0.43428	T	C	0.083079	0.0120393	0.0307598	0.00554189	2.8e-08	4e-08
rs11808970	1	21701289	0.434316	G	A	0.0826275	0.0122098	0.0308525	0.00555514	2.8e-08	4.6e-08
rs72657142	1	21706420	0.434418	C	T	0.0826205	0.0115669	0.0304537	0.00555205	4.1e-08	6.1e-08
rs72657146	1	21710044	0.434478	A	C	0.0830589	0.00930711	0.0312639	0.00553256	1.6e-08	3e-08
rs116400480	1	21713208	0.434491	C	T	0.0831074	0.00850838	0.0310361	0.00552919	2e-08	3.7e-08
rs72657152	1	21717027	0.434505	T	C	0.0831811	0.0085376	0.0313027	0.0055273	1.5e-08	2.7e-08
rs72657155	1	21719265	0.434514	G	C	0.0827467	0.00795317	0.0305283	0.00553904	3.6e-08	6.4e-08
rs116363246	1	21726849	0.434663	G	A	0.0832383	0.00892722	0.0302606	0.00552566	4.3e-08	5.4e-08
rs12568599	1	24667300	0.474203	A	G	0.235689	0.00250819	-0.0209015	0.00358553	5.6e-09	6.6e-09
rs12568609	1	24667423	0.474204	A	G	0.235844	0.00246923	-0.0209765	0.00358476	4.9e-09	6.4e-09
rs11576645	1	24668667	0.474216	G	C	0.237188	0	-0.0208051	0.00357379	5.8e-09	8.4e-09
rs41268753	1	24669457	0.474226	T	C	0.0369362	0	0.0470913	0.00806071	5.2e-09	5e-09
rs532147	1	24687653	0.474473	T	C	0.336774	0.0139534	-0.0179539	0.00323578	2.9e-08	6e-08
rs536577	1	24688107	0.474479	A	G	0.337418	0.0118932	-0.0182088	0.00323171	1.8e-08	3e-08
rs542969	1	24690414	0.474508	A	G	0.337111	0.0084889	-0.0179719	0.00322655	2.5e-08	4.5e-08
rs149055663	1	24699711	0.474589	A	G	0.0130989	0.00671612	-0.118429	0.0134214	1.1e-18	1.4e-17
rs72652541	1	24701515	0.474598	T	C	0.035116	0.0092584	-0.0585446	0.00830596	1.8e-12	1e-11
rs72652544	1	24709699	0.474684	C	G	0.0643358	0.0371213	-0.0352317	0.00632514	2.5e-08	3.6e-09
rs507908	1	24712722	0.474718	C	T	0.391117	0.00360888	-0.0195766	0.00311696	3.4e-10	3.9e-10
rs525500	1	24712978	0.474719	G	A	0.390585	0.00355043	-0.0194814	0.00311759	4.1e-10	4.7e-10
rs510614	1	24712992	0.474719	C	G	0.391115	0.00357966	-0.0195484	0.00311694	3.6e-10	4.2e-10
rs539923	1	24713901	0.474722	T	C	0.390666	0.00248384	-0.0192853	0.00311595	6e-10	7e-10
rs509526	1	24716207	0.474728	G	A	0.392735	0.00203578	-0.0191707	0.0031124	7.3e-10	7.3e-10
rs501748	1	24720003	0.474733	A	G	0.391869	0.000818207	-0.0189466	0.00311132	1.1e-09	1.1e-09
rs113965554	1	24721296	0.474733	A	G	0.0308045	0.0162034	0.0556225	0.00887047	3.6e-10	8.7e-10
rs489998	1	24723985	0.474734	G	A	0.391857	0.00086691	-0.0189227	0.00311143	1.2e-09	1.2e-09
rs4648980	1	24737035	0.474738	A	G	0.39132	0.00327283	-0.0186091	0.00311599	2.3e-09	2e-09
rs878751	1	24745070	0.474741	T	C	0.389648	0.00323387	-0.0187991	0.0031189	1.7e-09	1.5e-09
rs878752	1	24745112	0.474741	T	C	0.390113	0.00302931	-0.0188548	0.00311787	1.5e-09	1.3e-09
rs2235551	1	24749327	0.474749	A	G	0.385055	0.0017046	-0.0183002	0.0031229	4.6e-09	2.8e-09
rs2281183	1	24749946	0.47475	A	G	0.3864	0.00131498	-0.0180475	0.00312022	7.3e-09	3.9e-09
rs4648982	1	24750131	0.474751	C	A	0.38522	0.00203578	-0.0183304	0.00312326	4.4e-09	2.8e-09
rs4648983	1	24751197	0.474753	T	C	0.385055	0.000711061	-0.0182862	0.00312145	4.7e-09	2.9e-09
rs6670829	1	24751920	0.474754	A	G	0.385911	0	-0.0182582	0.00311948	4.8e-09	2.5e-09
rs2281184	1	24752573	0.474755	C	A	0.334087	0.00540114	-0.0177376	0.00322687	3.9e-08	2.5e-08
rs2281186	1	24752943	0.474756	T	C	0.334279	0.00544984	-0.0176464	0.0032267	4.5e-08	2.8e-08
rs2235554	1	24754426	0.474759	G	A	0.386402	0.000262995	-0.0181165	0.00311864	6.3e-09	3.5e-09
rs7541523	1	24757024	0.47479	A	G	0.388459	0.00787524	-0.0179155	0.00312764	1e-08	6.1e-09
rs7555347	1	24761302	0.474798	C	T	0.388888	0.00864475	-0.0179273	0.00312813	1e-08	5.4e-09
rs10903088	1	24762558	0.474812	G	T	0.388806	0.0100133	-0.0180202	0.00313058	8.6e-09	4.8e-09
rs6684835	1	24763169	0.474819	G	A	0.388771	0.0109386	-0.0179684	0.00313205	9.6e-09	5.3e-09
rs72652576	1	24775094	0.474855	G	A	0.0396222	0	-0.0565437	0.00779818	4.1e-13	5.1e-12
rs72652584	1	24790141	0.474949	G	A	0.017775	0.00607811	-0.0897817	0.011553	7.8e-15	1.5e-13
rs185623921	1	24815444	0.475589	T	C	0.0115662	0.00772426	-0.13703	0.0143022	9.6e-22	8e-21
rs112392969	1	24816853	0.475597	A	C	0.0309403	0.0145427	0.0700412	0.00882888	2.1e-15	2.7e-15
rs111718052	1	24824741	0.475642	A	T	0.0227717	0.0104029	0.0759535	0.0102338	1.2e-13	4e-14
rs112935205	1	24844901	0.475811	G	C	0.0220704	0.0104029	0.0784538	0.0103882	4.3e-14	3.9e-14
rs6702180	1	24882805	0.476324	G	A	0.223015	0.0153852	0.0209248	0.00367958	1.3e-08	3.8e-09
rs6656087	1	24882890	0.476326	G	A	0.220935	0.019749	0.0214247	0.00369941	7e-09	2.6e-09
rs6692221	1	24882897	0.476327	T	C	0.221014	0.0194616	0.0214331	0.00369844	6.8e-09	2.6e-09
rs6656106	1	24882939	0.476328	C	A	0.222417	0.017007	0.0207405	0.00368544	1.8e-08	5.7e-09
rs6700015	1	24885851	0.476408	A	C	0.2264	0	0.0198026	0.00363073	4.9e-08	7.6e-09
rs6700016	1	24885852	0.476408	A	C	0.226156	0.000793856	0.0201875	0.00363492	2.8e-08	4.1e-09
rs6666631	1	24885989	0.476412	G	A	0.226287	0.00104224	0.0202191	0.0036337	2.6e-08	3.8e-09
rs6677814	1	24886136	0.476416	A	G	0.226113	0.00161693	0.0202747	0.00363592	2.5e-08	3.4e-09
rs6669347	1	24886160	0.476417	C	T	0.226255	0.00144647	0.0202567	0.00363445	2.5e-08	3.5e-09
rs12738800	1	24886427	0.476424	C	T	0.226142	0.00192863	0.02008	0.00363604	3.3e-08	4.5e-09
rs12734144	1	24886493	0.476426	G	A	0.226256	0.0017533	0.0201983	0.0036351	2.8e-08	3.7e-09
rs12122463	1	24886818	0.476435	A	G	0.226323	0.00277119	0.0199952	0.00363634	3.8e-08	5.1e-09
rs9424385	1	24887966	0.476464	A	C	0.283853	0.0176158	0.0237314	0.00340106	3e-12	9.6e-14
rs2809962	1	24888751	0.476484	G	C	0.342322	0.0179031	0.0186574	0.00323509	8.1e-09	6.8e-10
rs6424105	1	24891340	0.47655	T	C	0.212513	0.00719827	0.0227178	0.00372739	1.1e-09	1.2e-10
rs2776735	1	24895394	0.476636	A	G	0.297499	0.0152245	0.0188796	0.00334936	1.7e-08	3.6e-08
rs4610949	1	24900326	0.47668	T	C	0.297267	0.0179567	0.0189976	0.00335495	1.5e-08	2.7e-08
rs4648997	1	24900952	0.476686	G	T	0.46275	0.0180249	0.0180263	0.00307777	4.7e-09	1.5e-09
rs4648998	1	24901121	0.476688	A	C	0.462731	0.0182148	0.0179871	0.00307811	5.1e-09	1.5e-09
rs12138020	1	24901863	0.476696	T	G	0.462673	0.018809	0.0181516	0.00307858	3.7e-09	9.7e-10
rs7549084	1	24902251	0.476702	G	A	0.296891	0.0195152	0.0194591	0.00335815	6.8e-09	1.3e-08
rs6673388	1	24902787	0.476709	C	T	0.462691	0.0196418	0.0185484	0.0030796	1.7e-09	5.9e-10
rs60098808	1	24903472	0.476719	C	A	0.464859	0.0229975	0.0182121	0.00308421	3.5e-09	1.2e-09
rs112545282	1	24945158	0.477102	T	C	0.0472889	0.00362349	0.0579474	0.0071621	5.9e-16	3.8e-15
rs77467973	1	24945656	0.477103	A	G	0.047297	0.00379395	0.0577311	0.00716254	7.6e-16	4.6e-15
rs112119900	1	24959844	0.47715	A	G	0.0375132	0.0046706	0.0676295	0.00800039	2.8e-17	8.2e-17
rs143916866	1	24967537	0.477166	T	C	0.0138003	0.00619987	-0.143596	0.013086	5.1e-28	8.4e-28
rs150966811	1	25006873	0.477265	T	C	0.0216507	0.0109046	-0.081988	0.0105047	6e-15	1.7e-15
rs4648873	1	25015418	0.477563	G	A	0.251345	0	0.0224681	0.0035086	1.5e-10	4.2e-11
rs4649013	1	25015514	0.477576	A	G	0.450953	0.0245365	0.018228	0.00309681	4e-09	5.7e-10
rs4649014	1	25015530	0.477578	A	G	0.405745	0	0.0187479	0.00309481	1.4e-09	2.4e-10
rs7511698	1	25015638	0.477589	T	C	0.307424	0	-0.0225257	0.00329977	8.7e-12	2.2e-13
rs11249161	1	25017649	0.477745	A	G	0.386311	0.00597096	-0.0275853	0.0031345	1.4e-18	2.2e-20
rs12404312	1	25017658	0.477745	T	C	0.385836	0.00517711	-0.0275933	0.00313385	1.3e-18	2.2e-20
rs74732003	1	25019853	0.477747	G	T	0.0115271	0.00668202	0.0814593	0.0142751	1.2e-08	2.5e-08
rs10903100	1	25019881	0.477747	G	A	0.387527	0.000837688	-0.0277914	0.0031251	6e-19	8e-21
rs2885174	1	25021037	0.477748	C	A	0.389659	0.0015244	-0.0283201	0.00312332	1.2e-19	1.4e-21
rs4233039	1	25021181	0.477748	A	G	0.387874	0	-0.0278608	0.00312328	4.6e-19	6.3e-21
rs4274010	1	25021472	0.477748	G	C	0.389519	0.00179713	-0.0283072	0.00312412	1.3e-19	1.5e-21
rs72654647	1	25022314	0.477749	A	G	0.245197	0.00732003	0.0276589	0.00355759	7.6e-15	5.2e-16
rs11249164	1	25022871	0.47775	A	C	0.387431	0	-0.0283093	0.00312888	1.5e-19	1.5e-21
rs4366267	1	25023630	0.477753	G	C	0.245487	0.00717392	0.0278516	0.00355566	4.8e-15	2.9e-16
rs11579981	1	25023900	0.477754	A	G	0.387518	0.00319003	-0.0282792	0.00312887	1.6e-19	1.8e-21
rs76345483	1	25024040	0.477754	G	T	0.0403673	0	0.0695772	0.00771048	1.8e-19	5.6e-20
rs150025803	1	25024202	0.477755	T	C	0.0131786	0.00551316	-0.15465	0.0133743	6.3e-31	1.1e-31
rs11249165	1	25024683	0.477757	A	G	0.388352	0.00474852	-0.0284473	0.00312997	1e-19	1.1e-21
rs12129607	1	25025229	0.477759	G	A	0.388401	0.00488002	-0.028464	0.00313006	9.6e-20	1.1e-21
rs12126171	1	25025991	0.477762	A	G	0.388013	0.0039985	-0.0285538	0.00312927	7.2e-20	8.7e-22
rs11249166	1	25026659	0.477764	T	C	0.38817	0.0055229	-0.0284478	0.0031315	1e-19	1e-21
rs11249167	1	25029488	0.477774	T	C	0.38849	0.00223059	-0.0289505	0.00312564	2e-20	1e-22
rs10903101	1	25029974	0.477774	A	T	0.38853	0.00208935	-0.0290462	0.00312552	1.5e-20	7.4e-23
rs6686889	1	25030470	0.477774	T	C	0.247834	0.00207474	0.0269529	0.00353373	2.4e-14	9.5e-16
rs66530629	1	25032168	0.477775	A	G	0.250213	0.00112016	0.0272945	0.00351994	8.9e-15	2.9e-16
rs2361148	1	25032875	0.477775	T	A	0.389514	0.00106659	-0.0285711	0.00312212	5.6e-20	3.3e-22
rs16829945	1	25040315	0.477776	T	C	0.251064	0.000545471	0.0270602	0.0035152	1.4e-14	4.9e-16
rs3131512	1	25040331	0.477776	T	C	0.388704	0.000881521	-0.0286057	0.00312302	5.2e-20	3e-22
rs11249169	1	25043293	0.477776	T	C	0.2509	0.000262995	0.0271753	0.00351523	1.1e-14	3.5e-16
rs4601530	1	25044111	0.477776	T	C	0.250951	0	0.02723	0.00351497	9.4e-15	3.1e-16
rs76072819	1	25046687	0.477778	C	G	0.0464477	0.00492385	0.0624304	0.00723045	5.9e-18	6.5e-19
rs12043858	1	25047459	0.477779	T	C	0.2509	0.000272736	0.0272592	0.00351542	8.9e-15	2.7e-16
rs3122043	1	25047621	0.477779	A	G	0.388928	0.000706191	-0.0284695	0.00312217	7.6e-20	4.4e-22
rs3122044	1	25047748	0.477779	C	A	0.388942	0.000667228	-0.0284122	0.00312207	9e-20	5.1e-22
rs2361147	1	25049949	0.47778	G	A	0.250843	0.000336049	0.0273175	0.00351582	7.9e-15	2.6e-16
rs4024244	1	25050228	0.477781	A	G	0.250843	0.000336049	0.0272911	0.00351577	8.3e-15	2.8e-16
rs2885173	1	25050549	0.477781	T	A	0.251189	0.000832818	0.0278016	0.00351481	2.6e-15	1.1e-16
rs55965563	1	25050829	0.477781	A	G	0.251	0.00175817	0.0277584	0.0035174	3e-15	1.2e-16
rs1002707	1	25051102	0.477781	T	C	0.250437	0.002966	0.0276337	0.00352267	4.3e-15	1.7e-16
rs1002706	1	25051153	0.477781	A	G	0.387661	0.00328744	-0.0285323	0.00312816	7.4e-20	4.8e-22
rs1316829	1	25051225	0.477781	T	C	0.250837	0.0022452	0.0278023	0.00351907	2.8e-15	1.2e-16
rs3122048	1	25053073	0.477781	C	T	0.380543	0.00486541	-0.0294731	0.00314209	6.6e-21	2.2e-23
rs12746615	1	25053082	0.477781	A	G	0.379824	0.00653592	-0.0295873	0.00314605	5.2e-21	1.7e-23
rs3131506	1	25053689	0.477781	A	G	0.380739	0.0036381	-0.0294741	0.00313964	6.1e-21	1.9e-23
rs7520844	1	25054223	0.477781	G	C	0.257353	0.00267865	0.0276868	0.00349054	2.2e-15	4.5e-17
rs3120835	1	25056107	0.477781	T	C	0.380802	0.0039498	-0.0294614	0.00313995	6.4e-21	2.1e-23
rs111432293	1	25056415	0.477781	T	C	0.0414714	0.00213805	0.0697481	0.00761664	5.3e-20	1.6e-20
rs3122049	1	25057001	0.477781	T	C	0.380883	0.00394006	-0.0293823	0.00313968	8.1e-21	2.4e-23
rs3131505	1	25059428	0.477782	A	G	0.380689	0.00398876	-0.029268	0.00314008	1.2e-20	3.7e-23
rs3120841	1	25060145	0.477782	A	G	0.380491	0.00433942	-0.0291356	0.003141	1.8e-20	5.5e-23
rs3120842	1	25062149	0.477782	A	G	0.380625	0.00423714	-0.0292494	0.00314059	1.2e-20	3.8e-23
rs2019819	1	25063283	0.477784	A	C	0.378226	0.0122195	-0.0293536	0.0031577	1.5e-20	4.8e-23
rs2019817	1	25063297	0.477784	C	T	0.378215	0.0123462	-0.0293826	0.00315801	1.4e-20	4.5e-23
rs1538416	1	25064001	0.477785	C	T	0.381212	0.0067843	-0.0290782	0.00314354	2.2e-20	5.6e-23
rs3120829	1	25065199	0.477787	A	C	0.381063	0.0086204	-0.0290715	0.00314653	2.5e-20	5.3e-23
rs141391563	1	25065940	0.477789	T	C	0.0402295	0.00329231	0.068731	0.00773706	6.5e-19	2.1e-19
rs3131502	1	25066448	0.47779	T	C	0.279809	0.0066041	0.0284482	0.00340428	6.5e-17	1.6e-18
rs12401614	1	25067454	0.477794	A	T	0.381628	0.00878112	-0.0289718	0.00314618	3.3e-20	7.7e-23
rs146465576	1	25069199	0.477801	T	C	0.0118244	0.00344816	0.077673	0.0140727	3.4e-08	1.6e-07
rs2153125	1	25070230	0.477805	A	G	0.28019	0.00574693	0.0281959	0.00340211	1.2e-16	3.4e-18
rs146532129	1	25072123	0.477811	C	G	0.0270476	0.00875189	0.0821261	0.00941629	2.7e-18	3.6e-19
rs4649017	1	25073020	0.477814	C	T	0.382342	0.00881034	-0.0287483	0.0031453	6.2e-20	1.5e-22
rs11249171	1	25073571	0.477815	A	C	0.280361	0.00518685	0.0284298	0.00340144	6.4e-17	1.9e-18
rs1890449	1	25075801	0.477822	A	C	0.280887	0.00127601	0.0279929	0.00339291	1.6e-16	3.6e-18
rs147652418	1	25077518	0.477823	A	G	0.0120086	0.00312185	0.0791542	0.0139662	1.4e-08	5.7e-08
rs12758422	1	25078061	0.477823	T	C	0.281047	0.00107633	0.0280903	0.00339221	1.2e-16	2.9e-18
rs112891055	1	25078145	0.477823	C	G	0.0269626	0.00860578	0.0815648	0.00943011	5.2e-18	6e-19
rs10794662	1	25078328	0.477823	C	A	0.281037	0.00102276	0.0280766	0.00339214	1.3e-16	3e-18
rs4649018	1	25078371	0.477823	G	A	0.382455	0.00413	-0.0288656	0.00313772	3.6e-20	8.4e-23
rs4648874	1	25079359	0.477823	A	G	0.415532	0.00164128	-0.0253164	0.00309206	2.7e-16	1.8e-18
rs7519392	1	25081665	0.477823	G	C	0.281093	0.00112503	0.0281547	0.00339214	1e-16	2.5e-18
rs6604978	1	25090446	0.477824	G	C	0.280794	0.00118835	0.0279123	0.00339321	1.9e-16	4.5e-18
rs1981195	1	25093473	0.477824	C	T	0.195588	0.01239	0.035455	0.00386094	4.2e-20	1.4e-20
rs35494633	1	25093637	0.477824	C	G	0.382558	0.0042274	-0.0288684	0.00313788	3.6e-20	7.9e-23
rs3122053	1	25094233	0.477824	G	T	0.280323	0.000954575	0.0280478	0.0033943	1.4e-16	3.7e-18
rs3120831	1	25094344	0.477824	A	T	0.283796	0.0103299	0.028465	0.00339824	5.5e-17	1.5e-18
rs6692599	1	25094714	0.477824	T	C	0.280822	0.0012127	0.0280012	0.00339323	1.6e-16	3.7e-18
rs4648876	1	25097392	0.477824	A	G	0.28207	0	0.0281281	0.00339346	1.1e-16	2.7e-18
rs9332415	1	25098245	0.477824	T	C	0.280808	0.00113478	0.02797	0.00339309	1.7e-16	3.9e-18
rs7548438	1	25098341	0.477824	C	T	0.280816	0.00112016	0.0279551	0.00339304	1.7e-16	4.1e-18
rs6604979	1	25099438	0.477824	G	T	0.280343	0.000920483	0.0279482	0.00339416	1.8e-16	4.5e-18
rs9661655	1	25113487	0.477824	G	C	0.283805	0.0049823	0.0278566	0.00338781	2e-16	5.4e-18
rs12133698	1	25114230	0.477824	T	G	0.28027	0.000998407	0.0279919	0.00339453	1.6e-16	3.9e-18
rs4562565	1	25121874	0.477824	A	G	0.280804	0.00113965	0.0278643	0.00339305	2.2e-16	5.1e-18
rs4549986	1	25122162	0.477824	A	G	0.280799	0.001164	0.0278639	0.00339307	2.2e-16	5.1e-18
rs10903102	1	25122839	0.477824	C	G	0.2808	0.00114939	0.0278784	0.00339306	2.1e-16	5e-18
rs11249173	1	25123990	0.477824	G	A	0.280965	0.00105198	0.0280377	0.00339243	1.4e-16	3.3e-18
rs7550184	1	25125162	0.477824	G	C	0.280479	0.00155362	0.0277021	0.00339455	3.3e-16	7.8e-18
rs7528154	1	25130083	0.477824	T	C	0.280754	0.0012127	0.0279273	0.00339336	1.9e-16	4.6e-18
rs12121345	1	25130783	0.477824	C	T	0.280232	0.000959445	0.0279786	0.00339466	1.7e-16	4.3e-18
rs115724926	1	25133893	0.477825	T	C	0.045351	0.00620474	0.0613918	0.00731836	4.9e-17	1.3e-17
rs4306080	1	25135004	0.477825	T	C	0.28034	0.000978926	0.0278922	0.00339426	2.1e-16	5e-18
rs6668768	1	25136203	0.477825	T	C	0.127323	0.015317	0.0435934	0.00460144	2.7e-21	3.4e-22
rs10903104	1	25136713	0.477825	A	G	0.280806	0.00119809	0.0278288	0.0033932	2.4e-16	5.3e-18
rs10903105	1	25140249	0.477825	G	A	0.280965	0.00106172	0.0279487	0.00339244	1.7e-16	4e-18
rs3890756	1	25140825	0.477825	G	A	0.2803	0.000774375	0.0280037	0.003394	1.6e-16	3.9e-18
rs9659486	1	25143906	0.477825	A	G	0.0404087	0.0184389	-0.0470421	0.00779867	1.6e-09	3.4e-10
rs7519508	1	25147750	0.477832	G	A	0.280683	0.00200169	0.0279654	0.00339493	1.8e-16	3.6e-18
rs6665083	1	25148291	0.477833	G	T	0.280686	0.00200169	0.0280111	0.0033949	1.6e-16	3.3e-18
rs12027779	1	25148367	0.477833	A	G	0.280188	0.00167051	0.0280599	0.00339606	1.4e-16	3.2e-18
rs10903106	1	25148686	0.477834	G	A	0.280693	0.00200169	0.0279887	0.00339486	1.7e-16	3.6e-18
rs7412132	1	25149944	0.477837	G	A	0.382471	0.00672586	-0.0289702	0.00314227	3e-20	7.5e-23
rs4351587	1	25155188	0.477839	C	G	0.280724	0.00323874	0.0279485	0.00339668	1.9e-16	3.7e-18
rs6667299	1	25158500	0.477839	T	C	0.280922	0.00186045	0.0283474	0.00339392	6.7e-17	1.4e-18
rs7555134	1	25161662	0.47784	T	C	0.28026	0.00146595	0.0283352	0.0033953	7.1e-17	1.5e-18
rs6600274	1	25162444	0.47784	T	G	0.277174	0.00373063	0.0276981	0.0034117	4.7e-16	1.5e-17
rs58521331	1	25163173	0.477841	T	A	0.280242	0.00143673	0.0283737	0.00339525	6.4e-17	1.4e-18
rs4648878	1	25164113	0.477841	A	G	0.277321	0.00353095	0.0277064	0.00341095	4.6e-16	1.4e-17
rs66519614	1	25164778	0.477841	T	G	0.280253	0.00150492	0.0282781	0.0033955	8.2e-17	1.8e-18
rs9259	1	25168124	0.477842	G	C	0.280921	0.0018848	0.0283459	0.00339403	6.7e-17	1.4e-18
rs12439	1	25169634	0.477858	G	A	0.280288	0.00118348	0.028397	0.00339458	6e-17	1.4e-18
rs11249177	1	25171088	0.477873	G	A	0.280399	0	0.0284773	0.00339239	4.7e-17	9.8e-19
rs12135380	1	25171673	0.477879	C	A	0.384755	0.010924	-0.0292667	0.00314572	1.4e-20	3.3e-23
rs11249178	1	25171719	0.477879	C	G	0.276698	0.00160232	0.0279824	0.00340909	2.2e-16	7.3e-18
rs113745225	1	25172674	0.477889	T	C	0.0262571	0.0131303	0.0776132	0.00957514	5.2e-16	2.9e-17
rs7535819	1	25173037	0.477893	T	C	0.277134	0.00417383	0.0282688	0.00341175	1.2e-16	4e-18
rs112441123	1	25174416	0.477908	T	G	0.0445306	0.00856682	0.06408	0.00739001	4.3e-18	6e-19
rs4648879	1	25175246	0.477916	A	G	0.280705	0.00371115	0.0289083	0.0033962	1.7e-17	3.7e-19
rs6687639	1	25176572	0.47793	T	C	0.279948	0.00300009	0.0289394	0.00339733	1.6e-17	3.5e-19
rs4424443	1	25177039	0.477935	A	T	0.279884	0.00279554	0.0288857	0.00339701	1.8e-17	4.1e-19
rs55869884	1	25177985	0.477945	A	C	0.279449	0.00299522	0.028664	0.00339856	3.3e-17	7e-19
rs4500251	1	25184269	0.478103	T	C	0.243133	0.0472076	0.0296722	0.00363956	3.6e-16	1.1e-17
rs4328026	1	25184292	0.478104	A	C	0.242929	0.0480015	0.0299334	0.00364217	2.1e-16	6.2e-18
rs115489968	1	25185717	0.478277	A	G	0.0204301	0.0229682	-0.0927847	0.0108867	1.6e-17	8.2e-19
rs11587431	1	25186695	0.478334	T	C	0.352988	0.0441637	-0.0199675	0.0032501	8.1e-10	8.9e-13
rs6680492	1	25187558	0.478379	A	G	0.273536	0.0328111	0.0220765	0.00346428	1.9e-10	9.1e-12
rs6659125	1	25188127	0.47841	A	C	0.274455	0.0282233	0.0222407	0.00345173	1.2e-10	5.8e-12
rs10903108	1	25188940	0.478452	T	G	0.35252	0.0123413	-0.0186984	0.00319606	4.9e-09	1.3e-11
rs10903109	1	25188993	0.478455	T	A	0.352707	0.012127	-0.0187146	0.00319527	4.7e-09	1.3e-11
rs4072970	1	25189302	0.478467	A	C	0.352527	0.0124582	-0.0187735	0.00319592	4.2e-09	1.2e-11
rs4072968	1	25189377	0.47847	C	T	0.361487	0.0203578	-0.018211	0.00319232	1.2e-08	2.8e-11
rs4072969	1	25189491	0.478475	A	T	0.352457	0.0128234	-0.0186423	0.00319661	5.5e-09	1.5e-11
rs115941677	1	25189526	0.478476	T	C	0.0426656	0.00906359	0.0694785	0.00754232	3.2e-20	2.9e-21
rs4282746	1	25189802	0.478488	A	G	0.348816	0.0144501	-0.0185225	0.00320682	7.7e-09	2.2e-11
rs11249188	1	25190527	0.478517	G	C	0.354894	0.0143186	-0.0183895	0.0031945	8.6e-09	3.7e-11
rs11249189	1	25190615	0.478521	C	G	0.275537	0.00184097	0.0209496	0.00340314	7.5e-10	1.4e-11
rs4074406	1	25190803	0.478528	G	A	0.276598	0	0.0210146	0.0033961	6.1e-10	1.6e-11
rs2056957	1	25192642	0.478662	A	G	0.274298	0.012239	0.0212281	0.00342473	5.7e-10	1.2e-11
rs12058690	1	25193278	0.478711	G	A	0.292215	0.0303613	0.0193772	0.00339599	1.2e-08	9.6e-10
rs75710249	1	25193814	0.478726	A	G	0.100596	0.0122488	0.0495021	0.00507959	1.9e-22	1.9e-24
rs3131516	1	25193927	0.478729	G	A	0.461423	0.0380466	0.0220546	0.00310663	1.3e-12	1.7e-15
rs2361149	1	25194060	0.478733	C	G	0.277236	0.0209422	0.022003	0.00343008	1.4e-10	8.8e-12
rs2361150	1	25194299	0.47874	G	A	0.293255	0.0288174	0.0198759	0.00338797	4.4e-09	5.7e-10
rs3131517	1	25195496	0.47875	C	A	0.277194	0.0218919	0.022226	0.00343158	9.4e-11	6.6e-12
rs3131518	1	25196370	0.478757	G	T	0.294917	0.0348176	0.0230432	0.00339053	1.1e-11	6.5e-13
rs4648881	1	25197155	0.478763	G	A	0.488755	0.0116595	0.0174127	0.00305473	1.2e-08	5.3e-11
rs4649032	1	25197586	0.478767	C	T	0.489218	0.0112552	0.0177944	0.003054	5.7e-09	1.8e-11
rs3131519	1	25197685	0.478768	C	G	0.154301	0.00901489	0.0406888	0.00422887	6.5e-22	1.5e-23
rs3116869	1	25198182	0.478772	T	C	0.139937	0.00888826	0.0400784	0.00440082	8.5e-20	4.6e-21
rs6686594	1	25199282	0.478781	T	C	0.489302	0.00960419	0.0176406	0.00305214	7.5e-09	1.9e-11
rs3131521	1	25199499	0.478783	C	T	0.153435	0.00799213	0.0405104	0.00423562	1.1e-21	2.1e-23
rs3131522	1	25199722	0.478784	G	T	0.153272	0.0076853	0.0407389	0.00423699	6.9e-22	1.2e-23
rs6682408	1	25200246	0.478789	C	G	0.488623	0.0087665	0.0176751	0.00305044	6.9e-09	2.1e-11
rs3131523	1	25200813	0.478793	G	T	0.15335	0.00701807	0.0406874	0.00423437	7.3e-22	1.5e-23
rs3116871	1	25200866	0.478794	A	G	0.153364	0.00705704	0.0407204	0.00423427	6.8e-22	1.5e-23
rs3131524	1	25201014	0.478795	C	G	0.140373	0.00632649	0.0400108	0.0043899	7.9e-20	4.1e-21
rs3131525	1	25201018	0.478795	C	T	0.153478	0.00685735	0.0406936	0.00423248	6.9e-22	1.5e-23
rs3131526	1	25202311	0.478805	T	C	0.140734	0.00589791	0.0397884	0.00438375	1.1e-19	6.7e-21
rs3116859	1	25202873	0.47881	G	A	0.172624	0.00857169	0.0393533	0.00403871	2e-22	1.8e-23
rs10903110	1	25203390	0.478814	C	T	0.488582	0	0.0177231	0.00303733	5.4e-09	1.6e-11
rs3116861	1	25204159	0.47882	G	A	0.154736	0.0102617	0.0409114	0.00422549	3.6e-22	7.8e-24
rs3116863	1	25204753	0.478822	C	T	0.141542	0.003867	0.0399865	0.00436758	5.4e-20	1.2e-21
rs13340780	1	25205252	0.478824	G	T	0.142899	0	0.0394918	0.00432804	7.2e-20	1.2e-21
rs2223365	1	25206404	0.478829	C	T	0.142371	0.000448066	0.0394577	0.00434911	1.2e-19	1.6e-21
rs59829944	1	25207136	0.478832	A	C	0.103632	0.00478749	0.050206	0.00499318	8.7e-24	2.1e-26
rs4649033	1	25207629	0.478834	G	A	0.488447	0.0179713	-0.0197588	0.00306547	1.2e-10	3e-13
rs10157238	1	25208160	0.478836	T	G	0.142233	0.000847429	0.0393593	0.00435176	1.5e-19	1.9e-21
rs4649034	1	25210815	0.478845	G	A	0.488474	0.0181954	-0.0198577	0.00306541	9.3e-11	2.4e-13
rs7542175	1	25210994	0.478846	G	A	0.142082	0.00187506	0.039411	0.00435601	1.5e-19	1.6e-21
rs11249193	1	25213046	0.478855	C	T	0.141845	0.0034579	0.039298	0.00436229	2.1e-19	2e-21
rs7551358	1	25213803	0.478867	G	A	0.141024	0.00564952	0.0401513	0.00437772	4.7e-20	4.7e-22
rs7551431	1	25213813	0.478867	C	A	0.141024	0.00564952	0.0401513	0.00437772	4.7e-20	4.7e-22
rs11249194	1	25214033	0.478873	G	A	0.141471	0.00553751	0.0393215	0.00437163	2.4e-19	2e-21
rs10458605	1	25214284	0.47888	G	A	0.141175	0.00634597	0.0395557	0.00437764	1.6e-19	1.9e-21
rs10458606	1	25214391	0.478883	G	A	0.141319	0.00684761	0.0396678	0.00437681	1.3e-19	1.3e-21
rs10903112	1	25214908	0.478898	G	A	0.141109	0.00771452	0.0397514	0.00438192	1.2e-19	1.1e-21
rs7544414	1	25215632	0.478916	A	G	0.135046	0.00939964	0.0404079	0.00446828	1.5e-19	2.1e-21
rs7513064	1	25216031	0.478926	G	A	0.13599	0.00879086	0.0398195	0.00445412	3.9e-19	4.4e-21
rs7513066	1	25216046	0.478926	G	A	0.136023	0.00897593	0.0398304	0.0044541	3.8e-19	4.8e-21
rs10458603	1	25216165	0.478928	A	T	0.135979	0.00874215	0.0399324	0.00445394	3.1e-19	3.6e-21
rs12402692	1	25216378	0.478929	G	A	0.492709	0.0150443	0.0228264	0.00306177	9e-14	8.4e-17
rs6657823	1	25216494	0.47893	G	A	0.135759	0.00873728	0.0399009	0.00445705	3.5e-19	3.5e-21
rs9438872	1	25216726	0.478931	A	G	0.135756	0.00874702	0.0398286	0.0044571	4e-19	4e-21
rs7511700	1	25217004	0.478933	T	C	0.135739	0.00893209	0.0400381	0.00445768	2.7e-19	3.1e-21
rs7522223	1	25217994	0.47894	C	T	0.135929	0.00846942	0.0399514	0.00445358	2.9e-19	3.2e-21
rs7519472	1	25218126	0.478941	C	A	0.135902	0.00841584	0.0398299	0.00445371	3.8e-19	4.1e-21
rs9438855	1	25219130	0.478947	G	A	0.135904	0.00868371	0.0400013	0.00445466	2.7e-19	2.9e-21
rs2370230	1	25219141	0.478947	T	C	0.492413	0.0114646	0.0231226	0.00305635	3.9e-14	7.2e-17
rs11249197	1	25220498	0.478956	G	T	0.491893	0.0127114	0.023527	0.00305842	1.4e-14	2.1e-17
rs9438856	1	25220541	0.478957	G	T	0.135424	0.00918048	0.0403785	0.00446333	1.5e-19	1.8e-21
rs9438873	1	25220590	0.478957	T	C	0.135751	0.0102909	0.0404258	0.00446128	1.3e-19	1.6e-21
rs9438857	1	25221024	0.47896	G	A	0.322217	0.0101545	0.0330018	0.00326962	5.9e-24	1.5e-28
rs11249198	1	25221489	0.478987	T	C	0.32141	0.0182782	0.0331418	0.00328521	6.2e-24	1.1e-28
rs6663310	1	25222379	0.47904	C	T	0.321438	0.0244829	0.0330025	0.00329557	1.3e-23	2.2e-28
rs9438874	1	25222945	0.479084	A	G	0.0913543	0	0.0563183	0.00526952	1.2e-26	4.9e-30
rs1474613	1	25223836	0.479155	G	A	0.472167	0.0421328	0.0186364	0.00311075	2.1e-09	8.3e-12
rs9438858	1	25223905	0.47916	A	C	0.412857	0.0352219	0.0197219	0.00314418	3.6e-10	1.1e-12
rs9438860	1	25224957	0.479245	C	G	0.408539	0.0252621	0.0286513	0.00313169	5.8e-20	2.5e-23
rs111628829	1	25226208	0.479251	A	G	0.0440322	0	0.0687913	0.0073925	1.3e-20	1.6e-21
rs111283598	1	25229307	0.479263	A	G	0.0440571	0.00150492	0.0694333	0.00739855	6.3e-21	1.2e-21
rs9438875	1	25231562	0.479271	T	G	0.340256	0.0232556	0.0281705	0.00324377	3.8e-18	7.3e-21
rs114043123	1	25233660	0.479278	A	G	0.0314272	0.00640929	0.0818161	0.00873862	7.8e-21	1e-21
rs34878696	1	25234062	0.479279	G	T	0.411935	0.0127845	0.0268729	0.00310693	5.2e-18	3.8e-20
rs113470029	1	25234489	0.479281	C	T	0.413427	0.0123315	0.0272732	0.00310451	1.6e-18	1.3e-20
rs72874394	1	25234515	0.479281	A	G	0.412594	0.0124971	0.0274492	0.003106	9.8e-19	8.7e-21
rs12082398	1	25234781	0.479282	C	T	0.416439	0.0111237	0.0281753	0.00309941	9.9e-20	7.8e-22
rs962544	1	25235108	0.479283	C	T	0.412015	0.011299	0.0268604	0.00310505	5.1e-18	3.9e-20
rs1984520	1	25237986	0.479302	T	C	0.368167	0.0136611	0.0263886	0.00317137	8.7e-17	2.4e-19
rs6699680	1	25238631	0.47931	G	A	0.417566	0	0.027717	0.00308089	2.3e-19	9.3e-22
rs2236850	1	25240341	0.479336	C	T	0.420058	0.0179226	0.0265432	0.00310615	1.3e-17	4.1e-20
rs2282718	1	25241056	0.479367	A	G	0.369047	0.0435744	0.0317621	0.00322094	6.1e-23	1.4e-26
rs7518125	1	25249252	0.479473	C	A	0.424263	0.00419818	0.0357805	0.00307937	3.3e-31	1e-34
rs10794666	1	25250830	0.479482	C	T	0.42691	0.000949705	0.036034	0.00307243	9.1e-32	5.5e-35
rs1507101	1	25251326	0.479485	G	A	0.426861	0	0.0360884	0.0030715	7.1e-32	3.4e-35
rs742230	1	25251424	0.479485	G	A	0.42403	0.00187506	0.0356282	0.00307615	5.1e-31	1.8e-34
rs742231	1	25251456	0.479485	G	A	0.424027	0.00187993	0.035622	0.00307614	5.2e-31	1.9e-34
rs742232	1	25251706	0.479486	T	C	0.424015	0.00127114	0.0354476	0.00307513	9.6e-31	4.1e-34
rs760805	1	25251923	0.479487	A	T	0.426938	0.000935094	0.0360644	0.00307249	8.2e-32	6.3e-35
rs111802397	1	25252652	0.47949	T	C	0.0392188	0.00859117	0.0654234	0.00784991	7.8e-17	9.4e-18
rs7517302	1	25254317	0.479492	C	T	0.424067	0.00218189	0.0354625	0.00307659	9.7e-31	3.9e-34
rs75012901	1	25255982	0.479495	T	C	0.0338986	0.00341894	-0.0842181	0.0084109	1.3e-23	5.7e-23
rs79211218	1	25257753	0.479497	T	C	0.0394736	0	-0.0712189	0.00781154	7.7e-20	3.4e-18
rs4649037	1	25258301	0.479498	G	T	0.423293	0.00266404	0.0353185	0.00307819	1.8e-30	8.1e-34
rs11249203	1	25258585	0.479499	G	C	0.423318	0.00228416	0.0349795	0.00307765	6.2e-30	3.8e-33
rs3845302	1	25259884	0.4795	C	G	0.420036	0.00428098	0.0344332	0.00308384	6e-29	4.4e-32
rs4648883	1	25261203	0.479518	T	C	0.420429	0.013442	0.035424	0.00309849	2.9e-30	2.3e-33
rs4648884	1	25261386	0.479521	T	C	0.420546	0.0142602	0.0352227	0.00309981	6.4e-30	6e-33
rs10903115	1	25261696	0.479527	A	G	0.419622	0.0182197	0.0352492	0.00310686	7.8e-30	9.5e-33
rs11249204	1	25261740	0.47953	A	G	0.419508	0.0194616	0.0353376	0.00310906	6.2e-30	7.1e-33
rs1005733	1	25261960	0.479548	T	A	0.422192	0.026582	0.0362948	0.00311858	2.6e-31	4e-34
rs1005734	1	25262022	0.479553	C	A	0.422979	0.0283304	0.0362708	0.00312047	3.1e-31	4.2e-34
rs1293202	1	25263997	0.479713	A	G	0.11956	0.0471053	0.0435337	0.00480168	1.2e-19	5e-21
rs1005735	1	25264162	0.479726	G	A	0.212208	0	0.0240715	0.00370929	8.6e-11	7.5e-12
rs79175418	1	25266109	0.479801	A	G	0.0606422	0.025457	0.0661052	0.0064402	1e-24	5.5e-27
rs11249205	1	25266476	0.47981	T	G	0.034109	0	-0.0632887	0.00837508	4.1e-14	3.3e-14
rs77105859	1	25270583	0.479905	T	C	0.0606095	0.0262167	0.0647591	0.00644507	9.4e-24	8.8e-26
rs56218248	1	25271352	0.479913	G	A	0.0610577	0.0260268	0.0641586	0.00642265	1.7e-23	1.3e-25
rs79598985	1	25273023	0.479929	A	G	0.0603898	0.0253352	0.0633977	0.00645488	9.1e-23	9.9e-25
rs181922971	1	25274154	0.479936	C	T	0.00952159	0.00845968	0.0905353	0.0157192	8.4e-09	1.3e-09
rs12126847	1	25288313	0.480059	G	A	0.12755	0.0100376	0.0526074	0.00457837	1.5e-30	3e-33
rs60097574	1	25288832	0.480066	C	A	0.127916	0.00847916	0.052487	0.00457001	1.6e-30	3.2e-33
rs66880507	1	25289275	0.480071	C	T	0.128017	0.0084402	0.0526605	0.00456803	9.5e-31	1.5e-33
rs11249209	1	25289427	0.480073	A	G	0.127759	0.007997	0.0525605	0.00457095	1.3e-30	2.6e-33
rs11249210	1	25289612	0.480076	C	T	0.128108	0.00775349	0.0525706	0.00456477	1.1e-30	1.9e-33
rs72657048	1	25289734	0.480077	G	C	0.498543	0.0103055	-0.0215245	0.00305462	1.8e-12	1.4e-12
rs11802714	1	25289794	0.480078	C	G	0.128137	0.00754406	0.0523847	0.00456377	1.7e-30	3.1e-33
rs12128982	1	25290446	0.480084	G	A	0.12823	0.00744666	0.0522079	0.00456165	2.5e-30	3.9e-33
rs188468174	1	25291697	0.480094	T	C	0.0140221	0.00334101	-0.228556	0.0129517	1.1e-69	2.4e-73
rs7528484	1	25292668	0.480101	T	C	0.499362	0.00401311	-0.0216267	0.00304764	1.3e-12	8.3e-13
rs7536201	1	25293084	0.480104	C	T	0.499522	0.000676969	-0.0219408	0.00304394	5.7e-13	3.8e-13
rs11249212	1	25293201	0.480104	A	G	0.49841	0.00122731	0.0218575	0.00304489	7.1e-13	4.8e-13
rs7414934	1	25293216	0.480104	C	A	0.499493	0.000754893	-0.0219732	0.00304405	5.3e-13	3.5e-13
rs11249213	1	25293237	0.480104	A	G	0.499522	0.000628266	-0.0219595	0.00304388	5.4e-13	3.6e-13
rs4265380	1	25293356	0.480105	T	C	0.499313	0	-0.0218823	0.00304427	6.6e-13	4.2e-13
rs4648889	1	25293829	0.480106	A	G	0.499474	0.000487028	-0.0218827	0.00304361	6.5e-13	4.4e-13
rs4649040	1	25293902	0.480107	T	C	0.499513	0.000633136	-0.0219144	0.00304382	6e-13	4.1e-13
rs4648890	1	25293941	0.480107	A	G	0.49979	0.00161693	-0.0217933	0.00304548	8.3e-13	5.9e-13
rs7523328	1	25294195	0.480108	A	G	0.49951	0.00136855	-0.0219871	0.00304496	5.2e-13	3.5e-13
rs7523412	1	25294264	0.480108	A	G	0.498838	0.00267378	-0.0220848	0.00304719	4.2e-13	2.3e-13
rs7536848	1	25294345	0.480108	C	A	0.499534	0.00142212	-0.0219397	0.00304514	5.8e-13	3.9e-13
rs7542079	1	25294607	0.480111	C	T	0.499541	0.00197246	-0.0219437	0.00304581	5.8e-13	3.9e-13
rs7542147	1	25294618	0.480111	C	T	0.499571	0.00169486	-0.0219113	0.00304557	6.3e-13	4.2e-13
rs10903118	1	25294878	0.480113	C	T	0.499698	0.0016218	-0.0218789	0.00304545	6.8e-13	4.5e-13
rs10903119	1	25294902	0.480114	G	A	0.499844	0.00215266	-0.021739	0.00304634	9.6e-13	6e-13
rs7529070	1	25295580	0.480116	A	G	0.499746	0.00227929	-0.0217189	0.0030467	1e-12	6.5e-13
rs10751775	1	25296478	0.48012	T	C	0.499502	0.00253255	0.0217507	0.003047	9.4e-13	7.5e-13
rs112702191	1	25296560	0.48012	C	A	0.0255881	0.00245949	-0.138767	0.00963142	4.6e-47	6.2e-48
rs10751776	1	25296743	0.480121	C	A	0.499374	0.00450501	-0.0215468	0.00305005	1.6e-12	1e-12
rs11249216	1	25297217	0.480124	T	G	0.128821	0.00233773	0.0520954	0.00454161	1.9e-30	2e-33
rs11249217	1	25297283	0.480124	G	A	0.128818	0.00222085	0.0520293	0.00454131	2.2e-30	2.4e-33
rs11803573	1	25297367	0.480125	A	G	0.128825	0.00186532	0.0519439	0.00454025	2.6e-30	2.7e-33
rs11805904	1	25297658	0.480127	C	T	0.128922	0.00155362	0.0519357	0.0045386	2.5e-30	2.9e-33
rs11805484	1	25297697	0.480127	G	A	0.128922	0.00153414	0.0519653	0.00453857	2.4e-30	2.7e-33
rs11805920	1	25297704	0.480127	C	T	0.128922	0.00153414	0.0519653	0.00453857	2.4e-30	2.7e-33
rs7536175	1	25298280	0.48013	A	G	0.128897	0.00117374	0.0520524	0.0045384	1.9e-30	2.1e-33
rs10903120	1	25298284	0.48013	A	G	0.0252639	0.00151466	-0.14109	0.00968839	4.8e-48	4.8e-49
rs16830188	1	25298841	0.480132	T	C	0.0213826	0.0043102	-0.1685	0.0105182	9.3e-58	8.7e-60
rs7555518	1	25299404	0.480132	A	T	0.49919	0.00150492	-0.02213	0.00304513	3.7e-13	3.2e-13
rs6600246	1	25299426	0.480132	T	C	0.128721	0.000754893	0.0519703	0.00454001	2.4e-30	3.3e-33
rs12407074	1	25299432	0.480132	A	T	0.49919	0.00150492	-0.02213	0.00304513	3.7e-13	3.2e-13
rs7550552	1	25299602	0.480132	T	C	0.4992	0.00151466	-0.0221648	0.00304513	3.4e-13	3.1e-13
rs7550635	1	25299637	0.480132	G	C	0.4992	0.0015244	-0.0221648	0.00304513	3.4e-13	3.1e-13
rs7542123	1	25299816	0.480132	A	G	0.4992	0.00151466	-0.0221648	0.00304513	3.4e-13	3.1e-13
rs7513156	1	25299836	0.480132	C	T	0.499212	0.00155362	-0.0221759	0.0030452	3.3e-13	2.9e-13
rs10903121	1	25300042	0.480132	A	G	0.49919	0.00155362	-0.022205	0.00304519	3.1e-13	2.8e-13
rs11249218	1	25300256	0.480132	G	A	0.499256	0.00153414	-0.022178	0.00304508	3.3e-13	3e-13
rs11249221	1	25300541	0.480134	C	T	0.499244	0.00155362	-0.0222049	0.00304516	3.1e-13	2.8e-13
rs12036815	1	25300632	0.480135	T	C	0.499239	0.00154388	-0.0222236	0.00304516	2.9e-13	2.7e-13
rs67823079	1	25300669	0.480135	A	G	0.128898	0.000555212	0.0520693	0.00453681	1.7e-30	2.3e-33
rs7545113	1	25301477	0.480135	A	T	0.499293	0.00156336	-0.0222827	0.00304516	2.5e-13	2.2e-13
rs1609996	1	25301869	0.480135	C	T	0.499293	0.00156336	-0.0223069	0.00304516	2.4e-13	2.1e-13
rs4644442	1	25301913	0.480135	T	C	0.128951	0.000550342	0.0520197	0.00453579	1.9e-30	2.8e-33
rs6695069	1	25302014	0.480135	C	T	0.129881	0	0.0521472	0.00452249	9.2e-31	9.2e-34
rs2135755	1	25302495	0.480136	A	G	0.499212	0.0016218	-0.0223118	0.00304523	2.4e-13	2e-13
rs10903122	1	25303576	0.480141	A	G	0.49832	0	0.0223044	0.00304334	2.3e-13	2.5e-13
rs2063112	1	25303905	0.480142	G	A	0.498674	0.00106659	0.0222198	0.00304461	2.9e-13	3.1e-13
rs2063111	1	25303944	0.480143	A	G	0.464249	0.00847429	0.0237897	0.00306098	7.7e-15	1.1e-14
rs2063110	1	25304134	0.480146	G	A	0.499339	0.00171434	-0.0221219	0.00304544	3.8e-13	3.5e-13
rs2370234	1	25304464	0.480151	C	T	0.49989	0.00343355	0.0223954	0.00304749	2e-13	2e-13
rs10794667	1	25304552	0.480152	T	C	0.499506	0.0044904	-0.0224955	0.00304903	1.6e-13	1.6e-13
rs6600247	1	25305114	0.48016	C	T	0.499934	0.00639955	-0.0224174	0.00305188	2.1e-13	2.1e-13
rs6600249	1	25305160	0.480161	C	T	0.499701	0.00720801	-0.0221925	0.00305292	3.6e-13	3.8e-13
rs6600250	1	25305172	0.480161	T	C	0.499718	0.006833	-0.0224258	0.00305239	2e-13	1.9e-13
rs74060619	1	25305261	0.480162	A	G	0.128292	0.00382804	0.0513638	0.00455347	1.6e-29	3.3e-32
rs150110347	1	25308762	0.481736	T	C	0.0117851	0.00487515	-0.186469	0.014123	8.4e-40	1.6e-39
rs60315846	1	25318121	0.482064	T	G	0.0573135	0	-0.0783194	0.00653917	4.7e-33	1.1e-36
rs186127900	1	25318225	0.482065	T	G	0.0128859	0.00182636	-0.17184	0.0134792	3.2e-37	9.7e-37
rs311437	1	25319751	0.482076	G	T	0.171997	0.00791908	-0.0459818	0.00404521	6.1e-30	1.3e-32
rs72657063	1	25320713	0.482083	T	C	0.0245438	0.0116107	-0.0707096	0.00989538	9e-13	3.6e-14
rs6600252	1	25321218	0.482087	G	A	0.0699208	0.00627779	-0.0728176	0.00597396	3.6e-34	1e-38
rs115989322	1	25321557	0.482089	G	A	0.0309165	0	0.0657198	0.00876193	6.4e-14	7.1e-15
rs4649041	1	25321754	0.482095	G	C	0.170666	0.0104662	-0.0475546	0.00406263	1.2e-31	2.6e-34
rs4649042	1	25325837	0.482257	A	G	0.356214	0.00168512	-0.0250361	0.00317719	3.3e-15	3.9e-15
rs425670	1	25326313	0.482259	C	T	0.38136	0	-0.0292315	0.00312836	9.3e-21	3.6e-21
rs1078417	1	25327653	0.482265	C	T	0.380594	0.0021137	-0.0296348	0.00313282	3.1e-21	1.3e-21
rs6674895	1	25328347	0.482267	C	T	0.250838	0.00284911	-0.0325074	0.00351086	2.1e-20	1.7e-20
rs311466	1	25329778	0.482274	T	C	0.226573	0.000988667	-0.0283062	0.00363299	6.6e-15	1.5e-14
rs58677736	1	25329983	0.482277	G	A	0.0610837	0.00192376	-0.089159	0.00634527	7.6e-45	8.2e-49
rs12144291	1	25330459	0.48228	A	G	0.0610252	0.000608785	-0.0892614	0.00634408	5.8e-45	6.7e-49
rs311468	1	25330954	0.482284	T	C	0.226561	0.000711061	-0.0284521	0.0036325	4.8e-15	1e-14
rs60899760	1	25331392	0.482289	C	G	0.0592637	0.000857169	-0.0909819	0.00642977	1.9e-45	3.8e-49
rs311469	1	25331411	0.482289	A	G	0.226315	0.0014416	-0.0284624	0.0036353	4.9e-15	1.1e-14
rs11249232	1	25331585	0.48229	G	A	0.214552	0.00185558	-0.0427009	0.00370335	9.3e-31	7.3e-34
rs11249233	1	25331793	0.482291	C	T	0.0855902	0.00122244	-0.0802217	0.00542801	2e-49	2.5e-54
rs10751777	1	25331848	0.482291	G	A	0.21489	0.00190915	-0.0428788	0.00370177	5e-31	3.2e-34
rs7524750	1	25331872	0.482291	G	C	0.214552	0.00181174	-0.0427306	0.00370324	8.4e-31	6.8e-34
rs12745723	1	25331919	0.482291	A	T	0.380297	0.00312672	-0.0298486	0.00313464	1.7e-21	7.8e-22
rs11249234	1	25332197	0.482292	G	C	0.0611183	0.000297087	-0.089645	0.00633821	2e-45	2.3e-49
rs12723643	1	25332253	0.482292	G	A	0.380278	0.00303418	-0.0298785	0.00313459	1.5e-21	7.1e-22
rs115176171	1	25333134	0.482296	G	A	0.0850206	0.0462579	0.0538832	0.00558954	5.4e-22	3.7e-24
rs12058910	1	25333264	0.482297	A	G	0.0611216	0.000311698	-0.0896334	0.00633811	2.1e-45	2.3e-49
rs12058996	1	25333416	0.482304	C	G	0.0614096	0.000360401	-0.0887825	0.00632499	9.3e-45	1.3e-48
rs11249236	1	25333429	0.482304	C	T	0.0615482	0	-0.0890115	0.00631954	4.7e-45	5.7e-49
rs755395	1	25333791	0.48232	T	A	0.176676	0.00232312	-0.0276745	0.00399251	4.2e-12	1.1e-13
rs755394	1	25333899	0.482325	C	T	0.176655	0.00228903	-0.0274844	0.00399207	5.8e-12	1.5e-13
rs906293	1	25334113	0.482326	T	C	0.201094	0.0026056	-0.0319694	0.00379573	3.7e-17	1.5e-19
rs12118573	1	25335064	0.482332	G	A	0.201163	0.00241566	-0.0323354	0.00379559	1.6e-17	6.3e-20
rs2135753	1	25338032	0.482336	G	C	0.0608603	0.00086204	-0.0896651	0.00635254	3.1e-45	3.1e-49
rs10489161	1	25338799	0.482337	A	G	0.198759	0.00256177	-0.0328678	0.00381242	6.6e-18	3e-20
rs10794669	1	25339220	0.482338	A	G	0.198755	0.00259099	-0.0328467	0.00381247	7e-18	3.1e-20
rs11249239	1	25340330	0.482375	G	A	0.200875	0	-0.0329509	0.00379242	3.7e-18	1.3e-20
rs11249240	1	25341750	0.48239	A	G	0.197895	0.00698398	-0.034834	0.00382622	8.7e-20	4e-22
rs4649043	1	25342256	0.482394	A	T	0.0827431	0.00290756	-0.0826568	0.00551537	9e-51	2.8e-55
rs12070150	1	25343419	0.482413	T	C	0.0847458	0.00581024	-0.0846632	0.00546177	3.4e-54	4.7e-59
rs311458	1	25343495	0.482414	A	G	0.200253	0.01145	-0.0365297	0.00381706	1.1e-21	3.3e-24
rs6700520	1	25343544	0.482416	C	T	0.200018	0.0117861	-0.0367393	0.00381968	6.7e-22	1.9e-24
rs10903124	1	25344070	0.48243	C	T	0.199184	0.0169388	-0.0361573	0.00383527	4.2e-21	1.2e-23
rs10903125	1	25344122	0.482431	G	A	0.19912	0.0170411	-0.0361514	0.00383605	4.3e-21	1.2e-23
rs10903126	1	25344155	0.482432	G	A	0.200875	0.0167197	-0.0364265	0.00382311	1.6e-21	3.7e-24
rs10903127	1	25344196	0.482433	A	G	0.199109	0.0172554	-0.0361827	0.00383628	4e-21	1.2e-23
rs11249241	1	25344265	0.482435	T	C	0.198893	0.0180493	-0.0361349	0.00383916	4.9e-21	1.5e-23
rs11249242	1	25345010	0.482453	A	G	0.198821	0.0188918	-0.03614	0.00384153	5.1e-21	1.1e-23
rs56403476	1	25345543	0.482464	G	A	0.0840832	0.00788011	-0.082713	0.00549037	2.7e-51	4.9e-56
rs11249243	1	25347577	0.482506	T	C	0.0843495	0.0110409	-0.0827059	0.00549151	2.9e-51	1.9e-55
rs11249244	1	25347711	0.482509	G	A	0.371362	0.036493	-0.0243365	0.00320274	3e-14	6e-15
rs416365	1	25350186	0.482619	C	G	0.324731	0.0260609	0.0270692	0.00329605	2.2e-16	5.7e-17
rs114095727	1	25350779	0.482633	T	C	0.0462214	0	0.0470959	0.00723413	7.5e-11	4.1e-12
rs4320727	1	25351581	0.482651	G	A	0.366994	0.0213367	-0.0244854	0.00318555	1.5e-14	3.8e-15
rs34938245	1	25352623	0.482664	A	C	0.113249	0.00723237	0.0411979	0.00482194	1.3e-17	1.5e-17
rs12756137	1	25353794	0.482676	A	G	0.0758722	0.0189113	0.0381347	0.00580542	5.1e-11	1.6e-10
rs12027713	1	25353946	0.482678	C	G	0.113279	0.00657001	0.0410252	0.00482014	1.7e-17	2.2e-17
rs11249245	1	25354020	0.482678	G	A	0.146533	0.0119517	-0.0606723	0.00431689	7.2e-45	1.9e-45
rs56086231	1	25354274	0.482681	G	T	0.146648	0.0118153	-0.0605629	0.00431506	9.5e-45	2.1e-45
rs12741481	1	25354454	0.482682	G	A	0.074932	0.0201532	0.0369986	0.00584447	2.4e-10	5.8e-10
rs311430	1	25354842	0.482686	G	C	0.396056	0.0229341	0.0199139	0.00314776	2.5e-10	4.5e-11
rs11582679	1	25357367	0.482708	T	C	0.109415	0.00929249	0.0413668	0.00490082	3.2e-17	1.2e-17
rs61776403	1	25361242	0.482751	A	G	0.31032	0.0105636	-0.0474781	0.00330738	9.9e-47	1.1e-48
rs11806639	1	25361724	0.482757	T	C	0.310302	0.00983797	-0.0477744	0.00330607	2.5e-47	1.8e-49
rs11807607	1	25361777	0.482757	G	A	0.312301	0.0105929	-0.0481954	0.00330211	3e-48	1.9e-50
rs4649047	1	25362527	0.482767	T	C	0.444138	0.0116887	-0.0442268	0.00308058	9.7e-47	1.6e-48
rs187663568	1	25362858	0.482771	T	C	0.0886275	0.0283889	0.0531981	0.00542463	1.1e-22	8.6e-25
rs36041043	1	25363184	0.482775	C	T	0.308216	0.00851812	-0.0484778	0.0033096	1.4e-48	1.3e-50
rs10903128	1	25363338	0.482777	A	G	0.277378	0.00922918	-0.0414964	0.00340798	4.2e-34	4.3e-34
rs452044	1	25363656	0.482781	G	A	0.277591	0.00753432	-0.0416648	0.00340418	1.9e-34	2.5e-34
rs453532	1	25363707	0.482782	A	C	0.277325	0.00746127	-0.0416298	0.00340506	2.3e-34	2.9e-34
rs1702312	1	25364652	0.482794	T	C	0.44243	0.00567875	-0.0443606	0.00307155	2.8e-47	5.7e-49
rs55768255	1	25365365	0.482804	T	C	0.144213	0.00411539	-0.0610139	0.00432555	3.5e-45	2.3e-45
rs395376	1	25366047	0.482811	T	A	0.442966	0.00424201	-0.044505	0.00306875	1.2e-47	2e-49
rs368034	1	25366219	0.482813	A	G	0.334464	0.00602941	0.0275663	0.00323652	1.6e-17	2.1e-18
rs448831	1	25366231	0.482813	C	T	0.443018	0.00396441	-0.0444599	0.00306822	1.4e-47	2.4e-49
rs451171	1	25366624	0.482817	C	T	0.443234	0.00369167	-0.0445049	0.00306786	1.1e-47	2.5e-49
rs404100	1	25366987	0.482819	T	C	0.446962	0.00437351	0.0412865	0.00306218	2e-41	4.1e-43
rs11588079	1	25367084	0.482819	G	T	0.310941	0.0034092	-0.0481043	0.00329329	2.5e-48	1.9e-50
rs6691120	1	25368442	0.482826	C	A	0.444453	0.00274684	-0.0451578	0.00306582	4.2e-49	7.4e-51
rs11248968	1	25370394	0.482835	A	G	0.118405	0.00325822	-0.0574861	0.00469968	2.1e-34	6.9e-34
rs12068662	1	25371082	0.482838	T	C	0.120382	0.00215266	0.0389076	0.00468399	9.9e-17	1e-16
rs375048	1	25371282	0.482838	T	C	0.450074	0.00211857	0.040604	0.00305496	2.6e-40	1.4e-41
rs4649056	1	25371793	0.482841	A	G	0.284573	0	-0.0424674	0.00337304	2.4e-36	1.7e-37
rs4648895	1	25371916	0.482841	T	C	0.283805	0.000681839	-0.0425817	0.00337565	1.8e-36	8.9e-38
rs72657099	1	25372371	0.482843	A	G	0.118338	0.00271275	-0.0571954	0.00469926	4.4e-34	1.4e-33
rs12731221	1	25372580	0.482844	A	G	0.398013	0.0014416	-0.0325651	0.00310781	1.1e-25	1.9e-26
rs311446	1	25374180	0.482852	C	T	0.328453	0.00364297	0.0272976	0.00324606	4.1e-17	6.1e-18
rs4648896	1	25374247	0.482852	C	G	0.120668	0.00254229	0.0392173	0.0046802	5.3e-17	7.2e-17
rs12753065	1	25374586	0.482854	G	C	0.283762	0.00299522	-0.0424134	0.0033785	3.8e-36	2e-37
rs57394070	1	25374657	0.482854	T	C	0.120643	0.00197246	0.0390419	0.00467869	7.1e-17	7.4e-17
rs68100287	1	25374808	0.482855	T	A	0.120649	0.00193837	0.0390208	0.00467855	7.4e-17	7.7e-17
rs4649057	1	25375177	0.482857	C	T	0.406016	0.00359427	-0.019027	0.00310523	8.9e-10	2e-10
rs4649058	1	25375468	0.482858	A	G	0.406018	0.00349686	-0.01896	0.00310507	1e-09	2.4e-10
rs11248970	1	25375561	0.482859	G	A	0.405977	0.00361862	-0.0190153	0.00310531	9.2e-10	2.2e-10
rs4649059	1	25376097	0.482862	A	G	0.120569	0.00157797	0.0390565	0.00467852	6.9e-17	9.1e-17
rs12561856	1	25376623	0.482866	A	G	0.120639	0.00147082	0.0387103	0.00467707	1.3e-16	1.6e-16
rs366605	1	25377621	0.482875	A	G	0.326353	0.00395467	0.0266555	0.0032517	2.5e-16	4.1e-17
rs4082732	1	25377908	0.482878	A	C	0.12062	0	0.0384264	0.0046755	2.1e-16	2.3e-16
rs11590687	1	25378344	0.482884	G	A	0.120265	0.000920483	0.0385098	0.00468327	2e-16	1.7e-16
rs369427	1	25378444	0.482885	G	A	0.4737	0	0.0212775	0.00305307	3.2e-12	8.1e-13
rs11248974	1	25378513	0.482886	T	C	0.283007	0.00410565	-0.0413382	0.00338168	2.3e-34	3.6e-36
rs10903023	1	25378668	0.482888	A	G	0.404306	0.00173382	-0.018331	0.0031042	3.5e-09	7.3e-10
rs398077	1	25378720	0.482889	T	C	0.350864	0.00257151	0.019302	0.00319408	1.5e-09	5.4e-10
rs11581790	1	25379163	0.482894	T	C	0.119368	0.00124679	0.0381103	0.00469805	5e-16	2.6e-16
rs11591210	1	25379253	0.482899	G	A	0.11931	0.00151466	0.0380634	0.00469982	5.5e-16	2.7e-16
rs11248975	1	25379319	0.482903	C	A	0.405713	0.00331666	-0.0182729	0.00310507	4e-09	7e-10
rs1702311	1	25379360	0.482906	G	A	0.349319	0.00437838	0.0193511	0.00319936	1.5e-09	4.4e-10
rs10489162	1	25379395	0.482909	G	C	0.09527	0	0.0355603	0.00518453	6.9e-12	1.2e-11
rs11581848	1	25379484	0.48291	G	C	0.119786	0.00168025	0.0381477	0.00469133	4.2e-16	2.1e-16
rs7520145	1	25380023	0.482918	T	C	0.28585	0.00766095	-0.0408455	0.00337727	1.1e-33	2.1e-35
rs60473185	1	25380139	0.482919	A	G	0.285778	0.00783141	-0.0407829	0.00337772	1.4e-33	2.1e-35
rs9438887	1	25381385	0.482935	G	C	0.446661	0.0159794	0.0188193	0.00308863	1.1e-09	3.5e-10
rs59810358	1	25382238	0.482944	G	C	0.140817	0.00755867	0.0391589	0.00439105	4.8e-19	2.2e-19
rs12403541	1	25382556	0.482947	A	G	0.139868	0.00876163	0.0389069	0.00440627	1e-18	4.2e-19
rs1997927	1	25382618	0.482947	A	G	0.396272	0.013929	-0.0307784	0.00312966	8e-23	2.8e-24
rs150386203	1	25386671	0.482971	T	C	0.116418	0.00952627	-0.0568242	0.00474896	5.4e-33	2e-32
rs36090095	1	25388918	0.482984	T	A	0.142933	0.00795804	0.0406261	0.00436356	1.3e-20	5.2e-21
rs311448	1	25390827	0.482995	T	C	0.452912	0.0145865	0.0343899	0.00307283	4.5e-29	4.1e-30
rs12028982	1	25391265	0.482998	G	T	0.133403	0.0103786	-0.0498562	0.00448723	1.1e-28	1.7e-28
rs12031599	1	25391629	0.483	T	G	0.133284	0.0100036	-0.0498805	0.00448855	1.1e-28	1.8e-28
rs11582016	1	25392127	0.483003	A	G	0.144105	0.00619013	0.0407414	0.00434435	6.7e-21	3.7e-21
rs311451	1	25392326	0.483004	G	C	0.0207997	0.0149225	-0.0614378	0.0107376	1.1e-08	1.6e-08
rs11582046	1	25392327	0.483004	A	G	0.144175	0.00638494	0.0406412	0.00434401	8.3e-21	4.7e-21
rs7518779	1	25393004	0.48301	A	G	0.407785	0.0117082	-0.0301022	0.00311161	3.9e-22	1.5e-23
rs311453	1	25393546	0.483017	A	G	0.277486	0.00051625	0.0195812	0.00340243	8.7e-09	6.1e-09
rs311454	1	25393816	0.483025	G	A	0.277735	0	0.0192886	0.00340058	1.4e-08	1.1e-08
rs72659012	1	25394751	0.483056	T	C	0.127526	0.00194811	0.0449841	0.00456464	6.5e-23	1.8e-23
rs448385	1	25395133	0.483069	A	G	0.44131	0.00685248	0.033589	0.00306899	7e-28	3e-29
rs35219767	1	25395738	0.483079	A	G	0.127292	7.30542e-05	0.0445668	0.00456424	1.6e-22	5.2e-23
rs380149	1	25395759	0.48308	G	A	0.40218	0.00445631	-0.039944	0.00310982	9.2e-38	5.2e-40
rs35065004	1	25395852	0.48308	A	G	0.127353	0	0.0445483	0.00456328	1.6e-22	5.8e-23
rs34840146	1	25395922	0.483081	A	C	0.127309	5.35731e-05	0.0447093	0.00456383	1.2e-22	3.8e-23
rs35283292	1	25395950	0.483081	A	T	0.12743	0.000301957	0.0444974	0.00456239	1.8e-22	5.6e-23
rs12736505	1	25396311	0.483084	A	G	0.124951	0.00850838	-0.0261968	0.00462197	1.4e-08	2.4e-10
rs34909945	1	25396437	0.483086	A	C	0.127304	7.79245e-05	0.0447291	0.00456392	1.1e-22	3.7e-23
rs365865	1	25396833	0.483089	C	T	0.401807	0.00244001	-0.0402429	0.00310742	2.3e-38	1.3e-40
rs11585730	1	25396898	0.483089	A	C	0.127277	0.000185071	0.0446841	0.00456451	1.2e-22	4.1e-23
rs79472072	1	25397198	0.483092	A	G	0.011966	0.00445144	-0.156673	0.013982	3.8e-29	8.2e-29
rs11581874	1	25397266	0.483093	A	G	0.127298	0.000160719	0.0446884	0.00456415	1.2e-22	4e-23
rs386115	1	25397466	0.483096	A	T	0.470112	0.00207474	0.0189082	0.00305731	6.2e-10	8.2e-11
rs35068083	1	25397472	0.483096	A	C	0.0637765	0.0144355	0.0404498	0.00626704	1.1e-10	2.2e-10
rs441998	1	25397612	0.483098	T	C	0.451809	0.00641416	0.0184903	0.00307287	1.8e-09	2.7e-10
rs372777	1	25397707	0.4831	A	G	0.470512	0.0015244	0.018781	0.00305637	8e-10	1.1e-10
rs388060	1	25397714	0.4831	G	T	0.470542	0.00147569	0.0188102	0.00305629	7.5e-10	1.1e-10
rs4417004	1	25397888	0.483104	A	G	0.470071	0.000769504	0.0188742	0.00305502	6.5e-10	1.1e-10
rs4568778	1	25397967	0.483105	T	C	0.470342	0.00199681	0.0187941	0.00305709	7.9e-10	1.2e-10
rs7550919	1	25398075	0.483108	C	T	0.470257	0.00140751	0.0187675	0.00305617	8.2e-10	1.3e-10
rs7534992	1	25398093	0.483109	A	G	0.47051	0	0.0192694	0.00305358	2.8e-10	3.7e-11
rs7548291	1	25398139	0.48311	C	A	0.470518	0.00297087	0.0187039	0.00305867	9.7e-10	1.3e-10
rs6600255	1	25398174	0.483112	C	A	0.470381	0.0031462	0.018758	0.00305895	8.7e-10	1.3e-10
rs402634	1	25398206	0.483113	A	G	0.470241	0.00429559	0.018425	0.00306077	1.7e-09	2.4e-10
rs402963	1	25398372	0.483123	A	G	0.469113	0.0112796	0.0187222	0.00307188	1.1e-09	2.3e-10
rs12405417	1	25398478	0.483129	A	G	0.126503	0.00663819	0.0448687	0.00458951	1.4e-22	4.2e-23
rs17257009	1	25398688	0.483142	A	C	0.127955	0.0076366	0.0443704	0.00457169	2.9e-22	8.6e-23
rs17184786	1	25398903	0.483158	T	G	0.127923	0.00824051	0.0441141	0.00457371	5.2e-22	1.8e-22
rs11248979	1	25399474	0.483202	T	C	0.264322	0.0301081	0.0353934	0.00350128	5.1e-24	2.8e-24
rs11586871	1	25399669	0.483217	T	C	0.132755	0.0129403	0.0461576	0.00451179	1.4e-24	1.4e-24
rs35704553	1	25400592	0.48322	A	G	0.123983	0.00433942	0.0458847	0.00462574	3.4e-23	4.1e-23
rs34786074	1	25400627	0.48322	A	G	0.176699	0	0.0266785	0.00398509	2.2e-11	1.3e-12
rs35253118	1	25400675	0.48322	T	G	0.237268	0.00466086	0.0233422	0.00358352	7.3e-11	1.5e-11
rs7539598	1	25401918	0.483223	T	C	0.237664	0.00497743	0.0233062	0.00358144	7.6e-11	1.4e-11
rs401668	1	25403405	0.483225	C	T	0.245562	0.00984771	-0.0196214	0.00355482	3.4e-08	6.5e-10
rs12752228	1	25404250	0.483239	T	C	0.176273	0.00222572	0.0264922	0.0039917	3.2e-11	1.9e-12
rs12758514	1	25405708	0.483242	T	C	0.177049	0.00307802	0.0260329	0.00398705	6.6e-11	4.5e-12
rs375482	1	25406569	0.483245	T	C	0.261494	0.00593687	-0.0192295	0.00346731	2.9e-08	3.5e-08
rs35402665	1	25406857	0.483247	T	C	0.176887	0.00425662	0.0260616	0.00399061	6.5e-11	4.5e-12
rs1532941	1	25407006	0.483248	G	C	0.261421	0.00585408	-0.0192505	0.00346745	2.8e-08	3.8e-08
rs178136	1	25407321	0.483249	A	T	0.261283	0.00646773	-0.019274	0.00346976	2.8e-08	3.4e-08
rs186335	1	25407334	0.483249	G	A	0.26128	0.0064726	-0.019275	0.00346981	2.8e-08	3.4e-08
rs10493026	1	25407854	0.483251	T	G	0.176905	0.00463651	0.0259503	0.00399127	7.9e-11	5.3e-12
rs12077761	1	25409256	0.483264	G	A	0.117636	0.0141725	-0.0552987	0.00474852	2.4e-31	3.6e-31
rs34365985	1	25409442	0.483266	A	G	0.176293	0.00528425	0.026626	0.00399852	2.8e-11	1.9e-12
rs1983139	1	25411790	0.48329	T	C	0.221579	0.00949705	0.0202771	0.00368369	3.7e-08	6.9e-09
rs12042729	1	25413500	0.483307	A	G	0.221654	0.010549	0.0201334	0.00368521	4.7e-08	8.6e-09
rs311475	1	25415523	0.483328	T	C	0.388872	0.0257979	0.0278833	0.0031647	1.2e-18	2.6e-19
rs35788451	1	25416083	0.483334	C	G	0.122136	0.0121319	0.0448634	0.00467247	7.9e-22	9.7e-22
rs145721355	1	25416432	0.483337	G	C	0.00583768	0.00344816	0.113594	0.0199987	1.3e-08	6.1e-10
rs311461	1	25418010	0.483353	G	A	0.34247	0.0236842	-0.0214036	0.00324564	4.3e-11	1.2e-12
rs2010482	1	25418917	0.483363	G	C	0.342866	0.0248384	-0.0215687	0.00324664	3.1e-11	8e-13
rs115567254	1	25419370	0.483368	C	T	0.0362298	0.014041	0.0463669	0.00818187	1.5e-08	2.3e-10
rs311462	1	25419396	0.483368	G	C	0.341375	0.0283548	-0.0212803	0.00325669	6.4e-11	1.5e-12
rs311463	1	25419403	0.483368	A	G	0.260318	0.0253839	-0.0272076	0.00351422	9.8e-15	6.1e-17
rs311464	1	25419442	0.483368	A	G	0.26073	0.0244878	-0.0273542	0.00351105	6.7e-15	4.6e-17
rs11578154	1	25421777	0.483462	T	C	0.106759	0	0.0411096	0.00492009	6.5e-17	7.1e-17
rs717782	1	25422503	0.48358	A	C	0.105782	0.00241566	0.0411203	0.00494968	9.8e-17	1.6e-16
rs114793656	1	25425109	0.484756	T	A	0.0435111	0	0.0498058	0.00744597	2.2e-11	1.1e-13
rs3845304	1	25426751	0.484821	T	C	0.189131	0.0159843	0.0565106	0.00391118	2.6e-47	3.6e-49
rs116365182	1	25428909	0.484841	A	G	0.0423424	0.0104127	0.051852	0.00758119	7.9e-12	2.2e-14
rs12028403	1	25430696	0.484854	T	C	0.217989	0.00928275	0.057259	0.00369596	3.9e-54	2.8e-56
rs4649065	1	25431725	0.484857	T	C	0.318916	0	-0.0619983	0.00326074	1.3e-80	1.8e-88
rs142506722	1	25433228	0.48486	T	C	0.0141539	0.0122731	-0.11084	0.0129444	1.1e-17	3.2e-20
rs12046478	1	25435663	0.484867	A	T	0.0818997	0.0128283	0.0601865	0.00557708	3.8e-27	1.9e-28
rs12046508	1	25435748	0.484868	C	T	0.0818486	0.0126286	0.0608018	0.00557894	1.2e-27	7.1e-29
rs12744530	1	25439879	0.484904	A	G	0.0502284	0.0309555	-0.0424405	0.00708984	2.1e-09	1.5e-10
rs7536012	1	25441346	0.484913	A	C	0.0543475	0	-0.0461637	0.00670685	5.9e-12	4.9e-12
rs61774795	1	25442876	0.484919	A	G	0.0266353	0.0100474	-0.0552277	0.00949793	6.1e-09	1.6e-10
rs17370787	1	25443597	0.484921	T	C	0.0711061	0	0.0376771	0.00591591	1.9e-10	8e-11
rs116287500	1	25443900	0.484922	C	T	0.0347908	0	0.0537317	0.00828453	8.8e-11	6.3e-11
rs143180946	1	25446200	0.484928	T	C	0.0341428	0.000491898	0.0530996	0.00836347	2.2e-10	1.5e-10
rs6692950	1	25447125	0.48493	A	G	0.228959	0.00388161	0.0588609	0.00362379	2.5e-59	4.6e-62
rs7514417	1	25447389	0.484931	G	A	0.313163	0.00726646	-0.0642291	0.00328753	5.3e-85	1.8e-93
rs61774796	1	25448466	0.484934	T	C	0.313161	0.00693528	-0.0642366	0.00328682	4.7e-85	1.4e-93
rs4560984	1	25449410	0.484936	A	G	0.322935	0.00703268	-0.0614891	0.00326086	2.6e-79	1.3e-87
rs141886212	1	25450627	0.484939	G	C	0.0633696	0.0230559	0.0544502	0.00630878	6.1e-18	1e-19
rs11248984	1	25450928	0.48494	T	C	0.228489	0.00160719	0.0586181	0.003623	7e-59	1.1e-61
rs11248985	1	25452437	0.484944	T	C	0.229612	0	0.0585458	0.00361331	4.8e-59	6.6e-62
rs2753319	1	25452671	0.484945	A	G	0.325403	0.00651156	-0.0610029	0.00325347	1.9e-78	1.8e-86
rs34141506	1	25453453	0.484947	T	C	0.312232	0.00593687	-0.0645638	0.00328732	7e-86	1.4e-94
rs34267235	1	25453863	0.484949	T	C	0.312137	0.00610246	-0.0646445	0.00328781	4.6e-86	9.3e-95
rs7519733	1	25454272	0.48495	G	A	0.325029	0.00848403	-0.0612572	0.00325795	7.2e-79	5.8e-87
rs803304	1	25457038	0.484961	G	A	0.32498	0.00837201	-0.0617186	0.00325825	5.1e-80	4.4e-88
rs17370926	1	25457739	0.484964	A	G	0.312019	0.00671125	-0.0647308	0.00328949	3.3e-86	5.8e-95
rs3855960	1	25458415	0.484966	A	G	0.22618	0.00493846	0.0584088	0.00364157	6.8e-58	1.1e-60
rs803305	1	25458670	0.484967	A	G	0.323927	0.00853273	-0.0616899	0.00326113	8.3e-80	5.2e-88
rs803307	1	25458951	0.484969	G	A	0.324749	0.00769017	-0.0619341	0.00325752	1.3e-80	1.2e-88
rs2753320	1	25459432	0.484971	C	T	0.322768	0.00757329	-0.0620434	0.00326202	1.2e-80	6.2e-89
rs11248986	1	25459744	0.484972	T	C	0.313994	0.00707165	-0.0648008	0.00328433	1.2e-86	2.9e-95
rs2753321	1	25460473	0.484975	T	A	0.322621	0.00740283	-0.0620453	0.00326196	1.1e-80	4.7e-89
rs6673342	1	25461078	0.484978	C	T	0.312208	0.00586869	-0.0650554	0.00328669	3.4e-87	5e-96
rs11805177	1	25461923	0.484981	C	T	0.324746	0.00717879	-0.0621797	0.00325621	2.7e-81	1.2e-89
rs1474995	1	25461985	0.484981	C	G	0.226258	0.00678917	0.0589016	0.00364475	9.6e-59	1.2e-61
rs11804893	1	25462079	0.484982	G	A	0.322849	0.00697911	-0.0622736	0.00326044	2.5e-81	7.2e-90
rs139484745	1	25463002	0.484986	A	G	0.014779	0.0107195	-0.0980775	0.0126657	9.7e-15	8.4e-17
rs12077712	1	25463142	0.484986	A	T	0.334544	0.00464138	-0.0635536	0.00322847	2.9e-86	1.4e-95
rs76402153	1	25463357	0.484987	T	C	0.0423641	0	-0.0480448	0.0075413	1.9e-10	1.3e-10
rs12737245	1	25463501	0.484988	A	C	0.322849	0.00218189	-0.0664865	0.00325299	7.6e-93	1.4e-102
rs12736320	1	25463636	0.484988	C	G	0.322872	0.00205526	-0.0664715	0.00325275	8.1e-93	1.2e-102
rs12744222	1	25463851	0.484989	T	A	0.322602	0.00193837	-0.0664813	0.00325319	8.1e-93	9.6e-103
rs12122408	1	25464820	0.484993	C	T	0.22512	0.00904898	0.0585509	0.00365536	9.6e-58	1.1e-60
rs12735622	1	25465981	0.484998	T	C	0.322673	0	-0.0663153	0.00324981	1.5e-92	2.4e-102
rs9803723	1	25466629	0.485001	T	C	0.335765	0.00473878	-0.0633389	0.00322575	7.7e-86	3.3e-95
rs9803876	1	25466693	0.485001	G	A	0.334491	0.0034579	-0.0635995	0.00322675	1.8e-86	7.6e-96
rs75174976	1	25467172	0.48501	G	T	0.015843	0	-0.0693532	0.012178	1.2e-08	1.4e-08
rs12745121	1	25467880	0.485035	A	G	0.306901	0.00519659	-0.0647629	0.0033033	1.4e-85	7e-95
rs9803789	1	25468246	0.485048	G	C	0.309179	0.0166612	-0.0641806	0.00331566	1.8e-83	6.7e-93
rs6680580	1	25468439	0.485051	C	G	0.308925	0.0179275	-0.0642695	0.00331857	1.5e-83	6.1e-93
rs2064251	1	25469913	0.485069	A	G	0.266851	0.0251063	0.0614774	0.00348616	1.3e-69	3.6e-74
rs12738916	1	25470146	0.485083	C	A	0.312253	0.0226225	-0.0631201	0.00331694	9.7e-81	1.1e-89
rs12756888	1	25470401	0.485099	A	G	0.312071	0.023465	-0.0632077	0.00331879	7.2e-81	8.8e-90
rs9438888	1	25471703	0.485231	A	G	0.257557	0.0274538	0.061217	0.00352822	2e-67	1.2e-71
rs6600257	1	25472465	0.485308	A	G	0.212615	0	0.0557704	0.00371671	6.8e-51	3.3e-54
rs2143163	1	25473290	0.485379	T	C	0.275584	0.00682813	-0.0266976	0.00341695	5.6e-15	1e-16
rs6682035	1	25473587	0.485381	A	G	0.286957	0.00945321	-0.0245968	0.00337775	3.3e-13	1.1e-14
rs28487940	1	25475026	0.485387	T	G	0.290583	0	-0.0262404	0.00335127	4.9e-15	8.8e-17
rs9438862	1	25475195	0.485387	A	G	0.280311	0.00886878	-0.0275345	0.00340177	5.8e-16	9.6e-18
rs9438889	1	25475345	0.485388	A	G	0.292394	0.00198707	-0.0262644	0.00334732	4.3e-15	8.4e-17
rs4649067	1	25475418	0.485388	T	C	0.290062	0.000901002	-0.0264137	0.00335347	3.4e-15	6.5e-17
rs7516761	1	25477086	0.485395	T	C	0.0563291	0.0184925	0.0459385	0.00666184	5.4e-12	2.5e-12
rs9438890	1	25477449	0.485397	A	T	0.301256	0.00400824	-0.0246785	0.00332084	1.1e-13	4.2e-15
rs9438891	1	25477602	0.485398	A	G	0.301255	0.0040472	-0.0246662	0.00332088	1.1e-13	4.3e-15
rs9438892	1	25477754	0.485398	A	G	0.30103	0.00436864	-0.0245553	0.00332217	1.5e-13	5.3e-15
rs7417756	1	25478027	0.485399	A	G	0.292608	0.00202604	-0.0262846	0.00334679	4e-15	7.6e-17
rs4648900	1	25478644	0.485402	C	T	0.290878	0.00168512	-0.0263969	0.00335202	3.4e-15	6.5e-17
rs6600259	1	25479890	0.485407	G	A	0.292806	0.0016559	-0.0263652	0.00334555	3.3e-15	6.6e-17
rs6600260	1	25480027	0.485408	T	A	0.292813	0.00174356	-0.0263456	0.00334565	3.4e-15	7e-17
rs2143159	1	25480280	0.485409	G	C	0.292798	0.00165102	-0.0263704	0.00334561	3.2e-15	6.4e-17
rs6600261	1	25480587	0.48541	T	C	0.292791	0.00164615	-0.0263727	0.0033456	3.2e-15	6.5e-17
rs4649068	1	25481041	0.485412	G	A	0.292795	0.00162667	-0.0263729	0.00334559	3.2e-15	6.5e-17
rs2143161	1	25481364	0.485413	A	G	0.301274	0.00394006	-0.0246936	0.00332085	1e-13	4.5e-15
rs4649069	1	25481747	0.485415	C	T	0.292734	0.00176791	-0.0263977	0.00334604	3e-15	6.1e-17
rs113823817	1	25481969	0.485416	T	C	0.018007	0.0126627	-0.0767748	0.0115086	2.5e-11	2.2e-12
rs4649070	1	25482249	0.485417	T	C	0.2928	0.00161693	-0.0263819	0.00334558	3.1e-15	6.5e-17
rs7518927	1	25483015	0.48542	C	T	0.301262	0.00382804	-0.0247721	0.00332072	8.7e-14	3.5e-15
rs4308922	1	25483390	0.485422	A	G	0.290839	0.00166077	-0.0263161	0.00335219	4.1e-15	8.1e-17
rs7553861	1	25484633	0.485427	T	G	0.316283	0.00738334	-0.0271213	0.00328228	1.4e-16	6.4e-18
rs926461	1	25486203	0.485433	G	A	0.292052	0.000185071	-0.0265924	0.00334599	1.9e-15	4.3e-17
rs926462	1	25486299	0.485434	A	G	0.292083	0	-0.0266778	0.00334613	1.6e-15	3.4e-17
rs2223504	1	25487042	0.485437	A	G	0.292422	0.000925353	-0.0265226	0.00334588	2.2e-15	5.7e-17
rs2206349	1	25487179	0.485438	G	A	0.292195	0.00302444	-0.0267469	0.00335005	1.4e-15	4e-17
rs6677959	1	25487841	0.48544	G	A	0.290668	0.00793369	-0.0270097	0.00336348	9.7e-16	2e-17
rs9438863	1	25487864	0.48544	A	T	0.290582	0.00811876	-0.0270384	0.00336411	9.2e-16	1.8e-17
rs6681089	1	25487868	0.48544	C	T	0.290574	0.00812363	-0.0270377	0.0033641	9.2e-16	1.8e-17
rs6678044	1	25487889	0.485441	A	G	0.233645	0.0459121	0.0622696	0.00368089	3.4e-64	1.5e-71
rs6681610	1	25488413	0.485443	A	T	0.291456	0.0061609	-0.0269692	0.00335816	9.7e-16	2.1e-17
rs9438893	1	25488741	0.485444	A	G	0.291451	0.00645312	-0.0269042	0.00335888	1.1e-15	2.4e-17
rs9438894	1	25488791	0.485445	G	A	0.291441	0.00646286	-0.0268673	0.00335896	1.3e-15	2.6e-17
rs4649071	1	25488864	0.485445	A	G	0.299801	0.00840123	-0.0252807	0.0033335	3.4e-14	1.4e-15
rs115092632	1	25488902	0.485445	A	G	0.0217825	0.00917561	0.0657262	0.0104866	3.7e-10	1.1e-11
rs11586496	1	25489481	0.485448	C	T	0.288754	0.00828922	-0.0267141	0.00337059	2.3e-15	5.3e-17
rs12730198	1	25489935	0.48545	A	G	0.36913	0.0226127	-0.0353066	0.00318453	1.5e-28	1.3e-31
rs1883463	1	25490200	0.485451	G	A	0.293269	0.00856195	-0.0273364	0.00335639	3.8e-16	6.5e-18
rs34984885	1	25491561	0.485457	A	G	0.370452	0.0198172	-0.0353127	0.00317727	1.1e-28	9.7e-32
rs2375111	1	25491571	0.485457	C	A	0.292951	0.00840123	-0.0268621	0.00335682	1.2e-15	2.3e-17
rs4649073	1	25491670	0.485457	G	A	0.292953	0.00838175	-0.0268721	0.00335676	1.2e-15	2.3e-17
rs6600262	1	25492000	0.485459	T	C	0.231585	0.042537	0.0613249	0.00368504	3.5e-62	3e-69
rs6600263	1	25492077	0.485459	G	C	0.31515	0.00723724	-0.0263776	0.00328645	1e-15	2.6e-17
rs4649074	1	25492512	0.485461	C	T	0.293173	0.00819668	-0.0268886	0.00335581	1.1e-15	1.9e-17
rs75544523	1	25492681	0.485462	C	A	0.0253695	0.00951166	0.070463	0.0097455	4.8e-13	9.6e-15
rs4649075	1	25493017	0.485463	A	G	0.292533	0.00765608	-0.0265779	0.00335641	2.4e-15	4.8e-17
rs6672308	1	25493091	0.485464	A	C	0.313951	0.00781193	-0.0261671	0.00329064	1.8e-15	4.6e-17
rs1883466	1	25494095	0.485468	A	G	0.265263	0.000711061	-0.0236333	0.00344947	7.3e-12	4e-14
rs1883467	1	25494504	0.48547	C	G	0.288087	0	-0.0233853	0.00336273	3.5e-12	2.3e-14
rs6600264	1	25495058	0.485472	C	T	0.26584	0.00167051	-0.0239236	0.00344912	4e-12	2e-14
rs6600265	1	25495280	0.485473	C	T	0.265152	0.00115426	-0.0237048	0.0034509	6.5e-12	3e-14
rs7527379	1	25495966	0.485476	A	G	0.287258	0.00114939	-0.0234497	0.00336747	3.3e-12	1.8e-14
rs11587460	1	25496945	0.485481	C	A	0.289458	0.00302931	-0.0242663	0.00336403	5.5e-13	2.6e-15
rs10158481	1	25497792	0.485485	A	T	0.287271	0.00139777	-0.0235549	0.00336798	2.7e-12	1.5e-14
rs7534070	1	25498175	0.485487	G	T	0.357535	0.00312185	0.0512868	0.00317533	1.1e-58	5e-67
rs760971	1	25498650	0.485489	A	G	0.354704	0.00086204	-0.0302598	0.00317912	1.8e-21	1.3e-23
rs742390	1	25499030	0.485491	A	G	0.354515	0	-0.0301786	0.00317829	2.2e-21	1.5e-23
rs6686564	1	25499764	0.485568	A	G	0.28463	0.00952627	-0.0243696	0.00339131	6.7e-13	3.3e-15
rs6686568	1	25499787	0.485571	C	G	0.262949	0.011002	-0.0245978	0.00347804	1.5e-12	6.1e-15
rs10158827	1	25500202	0.485614	T	A	0.286047	0.0141189	-0.0239702	0.00339428	1.6e-12	5.9e-15
rs6687076	1	25500304	0.485625	A	G	0.326695	0.0325919	-0.0265411	0.00329445	7.9e-16	3.5e-17
rs6688994	1	25500618	0.485658	T	G	0.0615469	0.0265674	0.0446503	0.00641489	3.4e-12	8.6e-12
rs77642975	1	25502899	0.485897	T	C	0.253302	0.0361521	-0.0233492	0.0035685	6e-11	2.2e-13
rs79737995	1	25504207	0.486035	C	T	0.0458025	0	-0.0663804	0.00727078	6.9e-20	3.1e-21
rs72659077	1	25504468	0.486062	C	T	0.259855	0.0413389	-0.0245382	0.0035464	4.5e-12	1.4e-14
rs72659079	1	25504478	0.486063	A	G	0.252459	0.043253	-0.0227751	0.00358554	2.1e-10	1.1e-12
rs61777566	1	25506500	0.486275	G	A	0.31787	0.0392593	-0.030595	0.00333227	4.3e-20	4.9e-24
rs61469206	1	25506501	0.486275	T	C	0.31793	0.0396684	-0.030342	0.00333308	8.8e-20	1.1e-23
rs11581025	1	25508061	0.486439	T	C	0.317088	0.00161693	-0.029291	0.00327144	3.4e-19	1.3e-22
rs6600267	1	25508191	0.486453	T	C	0.281251	0	0.0377355	0.00337994	6.1e-29	3.3e-31
rs6600269	1	25511507	0.486811	A	G	0.245939	0	0.028995	0.00352694	2e-16	5.5e-18
rs9438865	1	25511763	0.486839	A	G	0.244911	0.00548394	0.0289619	0.00354186	2.9e-16	9.2e-18
rs4649077	1	25515194	0.487208	A	G	0.0354508	0	0.0550006	0.00823203	2.4e-11	3.2e-14
rs114195420	1	25515408	0.48723	G	A	0.0178083	0.0235283	0.0680251	0.0116354	5e-09	1e-10
rs11247917	1	26655507	0.496729	A	C	0.414302	0.00113965	-0.0170728	0.00309604	3.5e-08	6.1e-09
rs12059495	1	26655614	0.49673	G	A	0.414335	0.00126627	-0.0171574	0.00309645	3e-08	5.2e-09
rs61775118	1	26659692	0.49676	T	C	0.414067	0.00197733	-0.0171324	0.00309771	3.2e-08	5.2e-09
rs111684626	1	26675091	0.497013	A	G	0.416561	0.0145767	-0.017074	0.0031146	4.2e-08	4e-09
rs6691909	1	26679968	0.497318	A	G	0.467652	0.0200899	-0.0168933	0.00308	4.1e-08	7.2e-09
rs10908366	1	38121934	0.638307	C	T	0.486843	0.0203237	-0.0198643	0.00307128	9.9e-11	1.1e-10
rs532955	1	38235343	0.640686	C	A	0.260996	0	-0.0203136	0.00345723	4.2e-09	3.9e-09
rs1681575	1	38240470	0.640691	A	G	0.260838	0.000720801	-0.0202119	0.0034588	5.1e-09	4.8e-09
rs9730605	1	38251082	0.640726	A	T	0.270034	0.00336049	-0.0204284	0.00342566	2.5e-09	2.7e-09
rs573744	1	38252636	0.640731	G	A	0.262371	0.0033751	-0.0202142	0.00345608	4.9e-09	5.9e-09
rs636269	1	38252809	0.640733	G	A	0.262358	0.00338971	-0.0202246	0.00345613	4.9e-09	5.8e-09
rs493848	1	38253716	0.640745	T	A	0.393992	0.00504074	0.0211619	0.00312096	1.2e-11	7.1e-12
rs12026766	1	38254218	0.640751	A	G	0.262294	0.00309263	-0.020124	0.00345591	5.8e-09	6.3e-09
rs603775	1	38256669	0.640784	A	T	0.269953	0.00346764	-0.0201674	0.00342593	3.9e-09	4.1e-09
rs6426033	1	38256905	0.640787	C	T	0.262365	0.00325822	-0.0198675	0.00345556	9e-09	9.3e-09
rs617099	1	38257345	0.640792	T	A	0.269925	0.00337997	-0.020273	0.00342582	3.3e-09	3.4e-09
rs530225	1	38264819	0.6408	T	G	0.269409	0.000803596	-0.0201281	0.00342311	4.1e-09	3.4e-09
rs12759533	1	38284245	0.640808	G	A	0.30407	0.00219163	-0.0202991	0.00330711	8.4e-10	3.4e-10
rs59165315	1	38295325	0.640811	T	C	0.259833	0.000321438	-0.0203769	0.00346117	3.9e-09	3.1e-09
rs28583821	1	38296719	0.640811	A	G	0.261651	0	-0.0201866	0.00345354	5.1e-09	4.7e-09
rs3996440	1	38297383	0.640811	C	G	0.269308	6.81839e-05	-0.0204084	0.00342242	2.5e-09	1.8e-09
rs12736219	1	38299755	0.640812	T	C	0.267536	9.74056e-05	-0.0206223	0.00342991	1.8e-09	1.3e-09
rs3912368	1	38301250	0.640812	A	G	0.267485	0.00017046	-0.0205887	0.00343026	1.9e-09	1.5e-09
rs3762359	1	38301476	0.640812	G	A	0.269161	0.000409104	-0.0203454	0.00342349	2.8e-09	2.2e-09
rs3898795	1	38302836	0.640813	A	G	0.267488	0.000262995	-0.0206241	0.00343049	1.8e-09	1.4e-09
rs3856139	1	38302994	0.640813	A	G	0.267388	0.00034579	-0.0206062	0.00343103	1.9e-09	1.5e-09
rs3790626	1	38304912	0.640813	C	T	0.26927	0.000316568	-0.0203472	0.00342304	2.8e-09	2.2e-09
rs9725241	1	38306868	0.640814	G	A	0.263048	0.00112503	-0.0202274	0.00344877	4.5e-09	3.9e-09
rs12745294	1	38309322	0.640814	C	T	0.269267	0.000267865	-0.0203744	0.00342282	2.6e-09	2.1e-09
rs12732747	1	38309868	0.640814	A	G	0.269257	0.000248384	-0.0203675	0.00342279	2.7e-09	2.2e-09
rs9726828	1	38315796	0.640816	A	G	0.257216	0.00377447	-0.0200085	0.00347825	8.8e-09	6.4e-09
rs1136990	1	38326654	0.640819	A	G	0.267439	0.000389622	-0.0205307	0.00343068	2.2e-09	1.7e-09
rs12759400	1	38327447	0.640819	T	C	0.267478	0.000282476	-0.020627	0.00343029	1.8e-09	1.4e-09
rs3843	1	38327982	0.640819	G	T	0.267493	0.000375012	-0.0206774	0.0034304	1.7e-09	1.3e-09
rs4653332	1	38331799	0.64082	G	C	0.259853	0.000428585	-0.020444	0.00346107	3.5e-09	3e-09
rs28525112	1	38331912	0.64082	C	G	0.428059	0.000238644	0.0205364	0.00307286	2.3e-11	7.5e-12
rs12745570	1	38336895	0.640822	T	C	0.267487	0.000141238	-0.0205571	0.00343023	2.1e-09	1.6e-09
rs11488569	1	38338795	0.640823	A	G	0.26752	0	-0.0207707	0.00343086	1.4e-09	1e-09
rs3748804	1	38340963	0.640827	T	C	0.269247	0.000112016	-0.0203845	0.00342255	2.6e-09	2e-09
rs28591211	1	38344893	0.640833	A	G	0.260948	0.00331666	-0.0201763	0.00346056	5.5e-09	4.9e-09
rs4585948	1	38345021	0.640833	C	T	0.426075	0.00360401	0.0200285	0.00307989	7.9e-11	2.5e-11
rs2306427	1	38345896	0.640835	A	C	0.268782	0.00341894	-0.0204572	0.00342946	2.4e-09	1.8e-09
rs9701812	1	38346396	0.640836	T	C	0.426093	0.00406181	0.0201226	0.00308058	6.5e-11	1.9e-11
rs12742756	1	38347417	0.640838	G	A	0.426066	0.00482158	0.0200836	0.00308188	7.2e-11	2.3e-11
rs9329570	1	38349606	0.640843	G	T	0.261047	0.00432968	-0.0204255	0.00346182	3.6e-09	2.8e-09
rs61776664	1	38350899	0.640846	T	C	0.260757	0.00438812	-0.0204571	0.0034634	3.5e-09	2.9e-09
rs2279261	1	38352849	0.64085	G	C	0.268647	0.00457806	-0.0206177	0.00343191	1.9e-09	1.3e-09
rs4329476	1	38361017	0.640867	T	C	0.253159	0.00520146	-0.0199898	0.00349605	1.1e-08	3.3e-09
rs9728268	1	38364089	0.640874	T	C	0.254326	0.00816746	-0.0206746	0.0034964	3.4e-09	1.2e-09
rs12752271	1	38364275	0.640874	A	G	0.441232	0.00639955	0.0193079	0.00307127	3.2e-10	4.7e-11
rs36084352	1	38364396	0.640875	C	T	0.441382	0.00604889	0.0194309	0.00307059	2.5e-10	3.9e-11
rs9729851	1	38370259	0.640887	C	T	0.261242	0.00405694	-0.0200022	0.0034561	7.1e-09	3.5e-09
rs11485999	1	38372798	0.640893	A	C	0.410702	0.00708139	0.0172065	0.00310053	2.9e-08	9e-09
rs61776677	1	38374392	0.640896	G	C	0.264274	0.00710574	-0.0194376	0.00345001	1.8e-08	8.2e-09
rs12753511	1	38375847	0.640899	C	T	0.268801	0.0029173	-0.0198313	0.00342359	6.9e-09	3e-09
rs12727148	1	38375889	0.640899	T	A	0.268808	0.00293678	-0.0197471	0.00342362	8e-09	3.3e-09
rs9727223	1	38376745	0.640901	A	G	0.268968	0.00132959	-0.0197704	0.00342026	7.5e-09	2.9e-09
rs61776678	1	38377021	0.640902	A	G	0.410128	0.0078655	0.017376	0.00310238	2.1e-08	7.4e-09
rs9730567	1	38377081	0.640902	T	C	0.268915	0.00122244	-0.0196657	0.0034199	8.9e-09	3.6e-09
rs9727120	1	38379379	0.640907	A	G	0.268911	0.00016559	-0.0198596	0.00341813	6.2e-09	2.5e-09
rs4653337	1	38379770	0.640908	A	G	0.261191	0.000823077	-0.0198366	0.00345041	9e-09	3.9e-09
rs12733578	1	38380285	0.640909	G	A	0.268922	0	-0.0197872	0.00341787	7.1e-09	2.7e-09
rs28678708	1	38382611	0.640914	C	T	0.26878	0.00282476	-0.0197319	0.00342331	8.2e-09	3.5e-09
rs6604853	1	38385851	0.640921	G	C	0.269122	0.00446118	-0.0200505	0.00342471	4.8e-09	1.8e-09
rs12735735	1	38387189	0.640924	A	G	0.269048	0.00454884	-0.0200415	0.00342513	4.9e-09	1.8e-09
rs6422653	1	38387565	0.640924	T	A	0.269046	0.00456832	-0.0200335	0.00342515	4.9e-09	1.8e-09
rs6422654	1	38387603	0.640925	T	C	0.269046	0.00456832	-0.0200335	0.00342515	4.9e-09	1.8e-09
rs12723117	1	38388708	0.640927	G	A	0.269102	0.0049482	-0.0201253	0.0034256	4.2e-09	1.6e-09
rs12746544	1	38389202	0.640928	A	G	0.269042	0.00469982	-0.020053	0.00342538	4.8e-09	1.8e-09
rs12752421	1	38390462	0.640931	A	C	0.269124	0.00495795	-0.0199229	0.00342541	6e-09	2.2e-09
rs1471522	1	38391070	0.640932	A	G	0.269055	0.00505535	-0.0197715	0.00342585	7.9e-09	2.6e-09
rs16824514	1	38395947	0.640942	A	T	0.268636	0.00226955	-0.0207336	0.00342325	1.4e-09	3.2e-10
rs34655914	1	38397341	0.640946	G	A	0.413004	0.00017046	-0.0219089	0.00308588	1.3e-12	7.1e-14
rs35267671	1	38397369	0.640946	C	T	0.413358	0	-0.0218486	0.00308488	1.4e-12	8.4e-14
rs17465420	1	38398588	0.640948	T	C	0.413174	0.000769504	-0.0219544	0.00308648	1.1e-12	6.3e-14
rs28477803	1	38398694	0.640948	C	T	0.268677	0.00250332	-0.0209118	0.00342353	1e-09	2.4e-10
rs28493395	1	38400558	0.640952	C	T	0.413553	0.00101302	-0.0218893	0.00308646	1.3e-12	7.1e-14
rs28683126	1	38402459	0.640957	G	A	0.413548	0.000959445	-0.0218873	0.00308642	1.3e-12	7.3e-14
rs28730330	1	38405257	0.640963	T	C	0.413573	0.00111042	-0.0219	0.00308684	1.3e-12	7.8e-14
rs28626364	1	38405358	0.640963	A	G	0.413457	0.00110555	-0.0218507	0.00308682	1.5e-12	8.1e-14
rs28435150	1	38407014	0.640967	C	T	0.414017	0.000681839	-0.021839	0.00308574	1.5e-12	7.4e-14
rs28570969	1	38407146	0.640967	A	G	0.414113	0.000219163	-0.0220138	0.00308519	9.7e-13	5e-14
rs2127645	1	38407963	0.640969	G	A	0.41403	0.000136368	-0.0218639	0.00308499	1.4e-12	6.6e-14
rs2170169	1	38408164	0.640969	G	A	0.406695	0	-0.0226751	0.00309275	2.3e-13	1.2e-14
rs28760325	1	38408846	0.64097	A	G	0.413431	0.00170947	-0.0220236	0.00308798	9.9e-13	5.1e-14
rs28645205	1	38408868	0.640971	C	G	0.413472	0.00177765	-0.0220274	0.00308799	9.8e-13	5e-14
rs28611172	1	38410321	0.640974	G	A	0.405831	0.00563491	-0.0234714	0.00310213	3.8e-14	3.7e-15
rs16824518	1	38415315	0.640985	G	T	0.265714	0.00475339	-0.0211895	0.00344013	7.3e-10	5.7e-10
rs17531077	1	38415507	0.640985	A	G	0.405873	0.00479723	-0.0230928	0.0031011	9.6e-14	1.1e-14
rs12120737	1	38422544	0.641	C	T	0.276523	0.00286372	-0.0208235	0.00339421	8.5e-10	4.9e-10
rs28585598	1	38426354	0.641008	A	G	0.267986	0.00300496	-0.0210733	0.00342723	7.8e-10	5.9e-10
rs28450036	1	38431554	0.64102	C	T	0.26801	0.00262021	-0.0210662	0.00342683	7.9e-10	7e-10
rs28428561	1	38434306	0.641026	A	G	0.415793	0	-0.0221584	0.00308229	6.5e-13	5.9e-14
rs140687104	1	38437705	0.641034	C	A	0.268607	0.00191889	-0.0209222	0.00342298	9.8e-10	6.4e-10
rs7527103	1	38440124	0.641039	A	G	0.26771	0.00357479	-0.0209326	0.00342942	1e-09	6.7e-10
rs55695556	1	38443581	0.641047	T	C	0.268409	0.00202604	-0.0209534	0.00342381	9.4e-10	6.8e-10
rs7555461	1	38444749	0.64105	C	T	0.409078	0.000920483	-0.0229439	0.00309138	1.2e-13	1.3e-14
rs10890238	1	38445654	0.641052	A	T	0.416363	0.000896132	-0.0220187	0.0030833	9.2e-13	1e-13
rs7519947	1	38447725	0.641058	C	T	0.268641	0.0019822	-0.0208432	0.00342282	1.1e-09	7.7e-10
rs11210870	1	38449910	0.641064	C	T	0.268453	0.00206987	-0.0209358	0.00342368	9.7e-10	7.2e-10
rs7528185	1	38452059	0.64107	T	C	0.26846	0.00148057	-0.0211355	0.0034225	6.6e-10	5.4e-10
rs12138115	1	38452581	0.641071	G	A	0.409183	0.00124192	-0.0231418	0.00309155	7.1e-14	9.7e-15
rs10890285	1	38453576	0.641074	C	A	0.276347	0	-0.0209641	0.00339053	6.3e-10	4.4e-10
rs4360494	1	38455891	0.641083	G	C	0.445773	0.00923405	-0.0230121	0.00306969	6.6e-14	1.6e-15
rs4072980	1	38456106	0.641083	A	G	0.407667	0.00203091	-0.0225607	0.0030934	3e-13	3.9e-14
rs4626847	1	38459210	0.64162	G	A	0.265987	0.0193788	-0.0207932	0.00346525	2e-09	1.2e-09
rs61776719	1	38461319	0.641984	C	A	0.446193	0	-0.0239312	0.00305649	4.9e-15	1.2e-16
rs67631072	1	38461821	0.642071	C	T	0.446498	0.0105101	-0.0244084	0.00307342	2e-15	6.8e-17
rs2172362	1	40294900	0.675942	C	T	0.467877	0.00457806	0.0188943	0.00304847	5.7e-10	4e-10
rs7551527	1	40300854	0.675952	T	A	0.454336	0.000642877	0.0181396	0.00304911	2.7e-09	2.1e-09
rs6693076	1	40303103	0.675956	G	T	0.404034	0.000301957	0.0178991	0.00309378	7.2e-09	3.9e-09
rs7315	1	40306898	0.675958	C	T	0.404044	0.000219163	0.0178522	0.00309372	7.9e-09	4.4e-09
rs3768310	1	40308397	0.675958	A	G	0.404025	0.000267865	0.0179152	0.00309383	7e-09	3.8e-09
rs10789047	1	40314332	0.675958	T	C	0.403872	0.000715931	0.0178561	0.0030946	7.9e-09	4.2e-09
rs10789048	1	40314932	0.675958	C	A	0.454439	0.000155849	0.0180586	0.00304854	3.1e-09	2.5e-09
rs3768307	1	40319132	0.675958	G	A	0.435727	0.000384752	0.0189138	0.003063	6.6e-10	5.6e-10
rs2311342	1	40319379	0.675958	C	T	0.454259	0.000141238	0.0181803	0.00304851	2.5e-09	1.8e-09
rs2294814	1	40319587	0.675958	C	A	0.454497	0	0.0181471	0.00304892	2.6e-09	2.1e-09
rs6680378	1	40324097	0.675958	C	T	0.454272	0.000121757	0.0181169	0.00304842	2.8e-09	2e-09
rs6600305	1	40337124	0.675962	C	G	0.454267	0.000555212	0.0181359	0.00304922	2.7e-09	1.9e-09
rs10789049	1	40343432	0.675966	T	C	0.449086	0.00694015	0.0182631	0.00306242	2.5e-09	1.8e-09
rs11207044	1	40345258	0.675967	T	C	0.454209	0.000857169	0.018142	0.00304984	2.7e-09	2e-09
rs12134452	1	40345293	0.675967	C	T	0.404011	0.00051625	0.0178267	0.00309424	8.3e-09	4.2e-09
rs6600306	1	40345614	0.675967	C	T	0.454211	0.00086691	0.0181436	0.00304983	2.7e-09	2e-09
rs6600307	1	40345731	0.675967	C	T	0.454212	0.00086204	0.0181441	0.00304983	2.7e-09	2e-09
rs7523024	1	40346001	0.675967	C	A	0.404078	0.000681839	0.0178169	0.00309433	8.5e-09	4.3e-09
rs7533329	1	40346129	0.675967	C	G	0.404081	0.000725672	0.0178503	0.00309446	8e-09	4e-09
rs3845570	1	40349131	0.675969	A	G	0.403892	0	0.0178653	0.00309336	7.7e-09	3.9e-09
rs7535397	1	40349410	0.675969	C	T	0.454135	0.000676969	0.018209	0.00304954	2.4e-09	1.9e-09
rs9438932	1	40352027	0.675971	G	A	0.454307	0.00070132	0.0181732	0.00304951	2.5e-09	2.1e-09
rs3134613	1	40364803	0.676002	A	C	0.48423	0.00725672	0.0180243	0.00304881	3.4e-09	8.2e-10
rs3117088	1	40369232	0.67601	C	T	0.484713	0.00682326	0.0179817	0.00304825	3.7e-09	9.3e-10
rs3117089	1	40374621	0.676021	G	T	0.484681	0.00473391	0.0182421	0.00304496	2.1e-09	5.9e-10
rs7529944	1	40375005	0.676025	A	G	0.484551	0.00525503	0.0182365	0.00304578	2.1e-09	6.2e-10
rs2131311	1	40435999	0.676726	A	G	0.280909	0.0447871	0.0201594	0.00345943	5.6e-09	1.5e-08
rs112211598	1	41333757	0.688704	A	G	0.136323	0.0054401	0.0265672	0.00443662	2.1e-09	4.9e-10
rs11209060	1	41334039	0.688707	T	C	0.136305	0.00561543	0.0266028	0.0044372	2e-09	4.6e-10
rs11209068	1	41339538	0.688754	T	G	0.136299	0.00544497	0.0266163	0.00443665	2e-09	4.5e-10
rs11209069	1	41339630	0.688754	A	G	0.190653	0.00745153	0.0251208	0.00388259	9.8e-11	5.9e-11
rs12140894	1	41339637	0.688754	C	G	0.136053	0.00563491	0.0267658	0.00444105	1.7e-09	3.7e-10
rs137869943	1	41339680	0.688755	T	C	0.0187366	0.000681839	-0.063241	0.0111981	1.6e-08	2.1e-08
rs11209075	1	41343061	0.688779	A	C	0.187871	0.00693528	0.0242703	0.00390256	5e-10	3.2e-10
rs74837934	1	41343763	0.688789	C	T	0.133225	0.00558134	0.0253035	0.00447913	1.6e-08	3.5e-09
rs10889693	1	41344992	0.688806	A	G	0.185005	0.0116741	0.0248966	0.00393592	2.5e-10	8.2e-11
rs10889694	1	41344996	0.688806	T	G	0.185283	0.0111091	0.0251581	0.00393264	1.6e-10	6e-11
rs35809276	1	41346428	0.688826	C	T	0.143077	0.0060635	0.0258793	0.0043489	2.7e-09	7.9e-10
rs12025466	1	41346727	0.68883	T	C	0.146016	0.0110555	-0.0298195	0.00432509	5.4e-12	6.3e-12
rs728859	1	41347228	0.688837	A	C	0.237073	0.00778758	0.0207137	0.00357999	7.2e-09	2.4e-09
rs4660479	1	41348335	0.688851	T	C	0.236945	0.0078168	0.0204623	0.00358077	1.1e-08	3.6e-09
rs4660480	1	41348370	0.688852	T	C	0.0887257	0.00808466	-0.0321387	0.00536282	2.1e-09	3.5e-09
rs6691175	1	41349263	0.688862	A	G	0.239072	0.0179859	0.0203603	0.00358979	1.4e-08	4e-09
rs7554750	1	41349538	0.688866	G	C	0.236974	0.0075051	0.0206626	0.00358046	7.9e-09	2.6e-09
rs78590949	1	41349666	0.688867	T	C	0.0885275	0.00820155	-0.0319649	0.00536914	2.6e-09	4.4e-09
rs58644696	1	41350292	0.688875	G	C	0.0884876	0.00855221	-0.0321119	0.00537134	2.3e-09	3.4e-09
rs12759412	1	41353270	0.688943	A	G	0.241286	0	0.0210267	0.00354837	3.1e-09	1.2e-09
rs12045063	1	41354272	0.688967	G	A	0.434328	0.0411052	-0.0222724	0.00312907	1.1e-12	9.7e-13
rs4660481	1	41354681	0.688977	T	C	0.100948	0.00578589	-0.0371101	0.0050637	2.3e-13	2.1e-14
rs6696977	1	41356226	0.689013	G	A	0.400576	0.0169242	-0.0190041	0.00313035	1.3e-09	3.4e-09
rs35873233	1	41356628	0.689016	G	A	0.102075	0.000228903	-0.0367378	0.00502498	2.7e-13	2.9e-14
rs12751530	1	41356780	0.689017	G	A	0.102169	0	-0.0368053	0.00502255	2.3e-13	2.5e-14
rs4660482	1	41358654	0.689029	A	G	0.101526	0.00136368	-0.0370504	0.00504025	2e-13	1.9e-14
rs4660483	1	41358771	0.68903	T	C	0.101694	0.00172408	-0.0365437	0.00503749	4e-13	3.8e-14
rs12120974	1	41365445	0.689073	T	G	0.369898	0	0.0324518	0.00314367	5.6e-25	1.1e-25
rs12026763	1	41366059	0.689077	A	G	0.17495	0	-0.0379228	0.00400056	2.6e-21	1.5e-23
rs1854197	1	41366918	0.689084	T	C	0.36677	0.00161693	0.0326443	0.0031525	4e-25	1.1e-25
rs1576101	1	41367198	0.689087	T	A	0.371854	0.00137829	0.032422	0.00314306	6e-25	1.1e-25
rs7528422	1	41368215	0.689107	C	T	0.260309	0.00813824	-0.0344878	0.0034794	3.7e-23	1.1e-24
rs12132634	1	41368578	0.689108	T	C	0.36459	0.00742231	0.0329956	0.00316561	1.9e-25	5.2e-26
rs12133860	1	41370066	0.689113	T	C	0.364827	0.00764634	0.0332179	0.00316584	9.3e-26	2.2e-26
rs2361673	1	41371183	0.689115	A	G	0.174125	0.00499691	-0.0379955	0.00401798	3.2e-21	1.8e-23
rs10889714	1	41371638	0.689117	T	C	0.364743	0.00801161	0.0332891	0.00316646	7.5e-26	2.1e-26
rs12745173	1	41371983	0.689117	C	G	0.17424	0.00537192	-0.0378598	0.00401754	4.4e-21	2.5e-23
rs11209145	1	41372237	0.689118	T	C	0.174188	0.00556186	-0.0378762	0.00401834	4.3e-21	2.5e-23
rs12125803	1	41372351	0.689118	A	T	0.364737	0.00808954	0.0332853	0.00316659	7.7e-26	2e-26
rs6696537	1	41372492	0.689119	T	G	0.174333	0.00657488	-0.0379505	0.00401913	3.6e-21	2.3e-23
rs6600356	1	41374763	0.689124	G	T	0.174025	0.00578102	-0.0381747	0.0040202	2.2e-21	1.3e-23
rs7541654	1	41375164	0.689125	A	G	0.347139	0.0116935	-0.0249354	0.00320828	7.7e-15	7.2e-16
rs11209155	1	41377143	0.68913	A	T	0.3346	0.0104857	-0.0255058	0.00323518	3.2e-15	2.1e-16
rs6674863	1	41378076	0.689146	T	C	0.176495	0.00731516	-0.0372017	0.00400031	1.4e-20	1e-22
rs28846486	1	41378896	0.689157	C	A	0.357377	0.0132277	-0.0253767	0.00318999	1.8e-15	1.9e-16
rs6656692	1	41380061	0.689171	A	G	0.173498	0.0120539	-0.0370063	0.00403969	5.2e-20	4.8e-22
rs4233486	1	41380440	0.689175	C	T	0.338421	0.0199389	-0.028977	0.00324406	4.2e-19	8e-22
rs4660487	1	41380758	0.689178	C	A	0.325368	0.0163203	0.0321997	0.00326807	6.7e-23	2.3e-24
rs4660488	1	41381571	0.689184	A	G	0.190971	0.0150589	-0.033868	0.00389306	3.3e-18	4.9e-21
rs17357766	1	41382917	0.689197	A	T	0.326953	0.0165833	0.0318278	0.00326435	1.8e-22	9.3e-24
rs6697838	1	41383429	0.689202	A	G	0.157869	0.0256128	-0.0309565	0.0042227	2.3e-13	4.3e-15
rs16827770	1	41383724	0.689205	G	A	0.331097	0.0170216	0.0306681	0.00325517	4.5e-21	4e-22
rs12031088	1	41384436	0.689209	G	A	0.187733	0.0137683	-0.0334994	0.00391536	1.2e-17	4e-20
rs11808410	1	41384452	0.689209	C	G	0.397936	0.0180639	-0.0317917	0.00313222	3.3e-24	2.7e-26
rs11209170	1	41384630	0.68921	G	A	0.475478	0.0185655	0.0340111	0.00307091	1.7e-28	3.6e-30
rs11587311	1	41384733	0.68921	C	G	0.397991	0.0182684	-0.0317585	0.00313248	3.7e-24	2.9e-26
rs11805475	1	41385086	0.689212	A	G	0.308677	0.0137634	0.032384	0.00331006	1.3e-22	1.9e-23
rs11804913	1	41386532	0.689218	T	A	0.397883	0.0180931	-0.0317287	0.00313209	4.1e-24	3.4e-26
rs7515340	1	41386871	0.68922	A	G	0.465309	0.0196662	0.0349392	0.00307677	6.9e-30	2e-31
rs7552587	1	41386888	0.68922	C	T	0.466106	0.0209617	0.0347805	0.00307833	1.3e-29	5.1e-31
rs7554973	1	41387003	0.689222	T	C	0.397614	0.0189356	-0.0318473	0.00313385	2.9e-24	2.9e-26
rs6663375	1	41387693	0.689248	G	T	0.44629	0.0204065	-0.0291887	0.00309005	3.5e-21	7.8e-23
rs7513904	1	41388821	0.689291	T	C	0.389568	0.0182684	-0.0314425	0.00314415	1.5e-23	2e-25
rs17361957	1	41389554	0.689319	C	A	0.479714	0.0125556	0.0351086	0.00305905	1.7e-30	3.2e-32
rs731917	1	41389812	0.689326	A	G	0.318217	0	0.0339398	0.00326175	2.3e-25	1.9e-26
rs10789250	1	41390175	0.689332	A	G	0.437321	0.0108948	-0.0378235	0.00308036	1.2e-34	3.3e-36
rs11590480_C_A	1	41390915	0.689336	A	C	0.471613	0.00320951	0.0349834	0.0030498	1.9e-30	7.1e-32
rs10889732	1	41391103	0.689337	A	G	0.350012	0.0125361	-0.0340955	0.00320595	2e-26	9.4e-28
rs12569011	1	41391314	0.689339	T	C	0.319869	0.00268352	0.0333139	0.00326172	1.7e-24	1.7e-25
rs12569014	1	41391350	0.689339	T	C	0.319865	0.00277119	0.0333188	0.00326182	1.7e-24	1.8e-25
rs2885329	1	41391926	0.689342	C	T	0.473064	0.00374525	0.0348745	0.00305019	2.8e-30	1.4e-31
rs4631683	1	41391937	0.689342	C	T	0.320184	0.00256177	0.0338245	0.00326088	3.3e-25	2.8e-26
rs12139089	1	41392904	0.689348	A	G	0.472988	0.0031949	0.0347874	0.00304933	3.8e-30	1.6e-31
rs12139093	1	41392936	0.689348	A	G	0.473169	0.0037355	0.0347125	0.00305001	5.2e-30	2.1e-31
rs6661087	1	41393632	0.689352	G	A	0.47298	0.00331666	0.0348251	0.00304972	3.4e-30	1.3e-31
rs1410146	1	41394171	0.689355	G	C	0.319709	0.00390596	0.0335623	0.00326427	8.5e-25	7.6e-26
rs1410147	1	41394388	0.689356	T	C	0.319735	0.00388648	0.0336268	0.00326424	6.9e-25	6.6e-26
rs67418702	1	41394721	0.689358	A	G	0.190557	0.0132277	-0.0323581	0.00389352	9.5e-17	5e-19
rs34714228	1	41394880	0.689359	G	A	0.321268	0.00366732	0.033466	0.00326	1e-24	1.2e-25
rs1887542	1	41395072	0.68936	A	G	0.319782	0.00366732	0.0337173	0.00326363	5.1e-25	5.2e-26
rs12743505	1	41395946	0.689366	T	A	0.311781	0.00411052	0.0336567	0.00328796	1.4e-24	5.6e-26
rs12401381	1	41396274	0.689368	T	C	0.38123	0.00880547	0.0254591	0.00314473	5.7e-16	2.3e-16
rs12407657	1	41396308	0.689368	T	A	0.470422	0.0150881	0.0262868	0.00307101	1.1e-17	7.1e-18
rs4660490	1	41396555	0.689369	G	T	0.31066	0.0037696	0.0340926	0.00329057	3.7e-25	1.1e-26
rs6686063	1	41397690	0.689376	C	G	0.307063	0.00558134	0.0339413	0.00330497	9.6e-25	2.4e-26
rs6600358	1	41397716	0.689376	C	A	0.355726	0.0127358	-0.0335877	0.00319438	7.4e-26	2.2e-27
rs1159941	1	41400034	0.689392	A	G	0.453896	0.0136611	-0.0304598	0.0030762	4.1e-23	1.2e-24
rs10889742	1	41400581	0.6894	C	T	0.453868	0.0135735	-0.030498	0.00307598	3.6e-23	9.3e-25
rs6699253	1	41401348	0.689412	A	G	0.307013	0.00563978	0.0339033	0.00330561	1.1e-24	2.9e-26
rs4660492	1	41402143	0.689424	T	C	0.356137	0.0113721	-0.0336811	0.00319162	4.9e-26	1.8e-27
rs11209209	1	41402399	0.689428	G	A	0.307018	0.00582973	0.0337571	0.00330614	1.8e-24	4.6e-26
rs12143112	1	41407656	0.689461	C	T	0.305201	0.00584921	0.0338862	0.00331161	1.4e-24	2.7e-26
rs7417270	1	41413635	0.689632	A	C	0.224805	0.0427757	-0.0296809	0.00372134	1.5e-15	5.8e-18
rs61780429	1	41457693	0.691756	A	T	0.215007	0.0127017	0.0254047	0.00372177	8.7e-12	3.2e-12
rs61780431	1	41464134	0.691772	A	G	0.215845	0.00622422	0.0253331	0.0037048	8e-12	2.8e-12
rs41268101	1	41467164	0.691773	A	G	0.216067	0.0052599	0.025305	0.00370125	8.1e-12	2.7e-12
rs61780434	1	41470855	0.691777	A	G	0.218609	0.0013442	0.0248635	0.00367902	1.4e-11	3.6e-12
rs61780435	1	41475571	0.6918	T	C	0.218893	0.000891261	0.0245817	0.00367658	2.3e-11	5.4e-12
rs61780436	1	41476180	0.691803	T	G	0.218894	0.000886391	0.0245788	0.00367657	2.3e-11	5.4e-12
rs61780438	1	41482660	0.691804	A	G	0.218904	0.000667228	0.024673	0.00367632	1.9e-11	4.9e-12
rs6670087	1	41485446	0.691805	C	T	0.219006	0.000574693	0.0248104	0.00367538	1.5e-11	3.3e-12
rs6678816	1	41485589	0.691805	T	G	0.219005	0.000560082	0.0248137	0.00367536	1.5e-11	3.2e-12
rs17357954	1	41487337	0.691805	T	G	0.219252	0.000550342	0.024706	0.00367424	1.8e-11	4.1e-12
rs61780439	1	41490177	0.691806	A	G	0.219274	0.000686709	0.0245563	0.00367418	2.3e-11	5.4e-12
rs61780440	1	41490761	0.691806	C	G	0.188399	0.00938016	0.0228131	0.00390446	5.1e-09	1.5e-09
rs11555079	1	41493749	0.691811	A	G	0.219028	0.000988667	0.0244267	0.00367595	3e-11	7.2e-12
rs11209376	1	41498348	0.691819	G	A	0.219861	1.94811e-05	0.0236615	0.00366899	1.1e-10	2.3e-11
rs11209379	1	41500081	0.69182	A	G	0.219864	0	0.0236365	0.0036689	1.2e-10	2.4e-11
rs1740610	1	41502680	0.69182	C	A	0.219847	0	0.0236187	0.00366872	1.2e-10	2.4e-11
rs7518880	1	41503820	0.691821	C	A	0.219856	9.74056e-06	0.0236699	0.00366893	1.1e-10	2.2e-11
rs9326087	1	41504195	0.691821	G	T	0.219872	2.43514e-05	0.0236894	0.00366893	1.1e-10	2.1e-11
rs10489522	1	41504442	0.691821	T	A	0.219855	1.46108e-05	0.0236588	0.00366894	1.1e-10	2.3e-11
rs7553037	1	41507401	0.691821	G	T	0.219837	5.35731e-05	0.0236913	0.00366922	1.1e-10	2.2e-11
rs7531344	1	41507431	0.691821	C	G	0.219932	7.79245e-05	0.0237569	0.0036685	9.4e-11	2e-11
rs2064740	1	41514150	0.691823	C	G	0.219645	0.000365271	0.0236879	0.00367102	1.1e-10	2.4e-11
rs2363096	1	41514949	0.691823	A	G	0.219609	0.000370141	0.0237333	0.00367134	1e-10	2.3e-11
rs1015091	1	41518041	0.691824	C	G	0.219377	0.0010325	0.0235289	0.00367377	1.5e-10	3.3e-11
rs2144790	1	41519800	0.691824	A	G	0.219664	0.000433455	0.0237089	0.00367114	1.1e-10	2.4e-11
rs7525193	1	41520712	0.691824	T	C	0.219664	0.000433455	0.0237089	0.00367114	1.1e-10	2.4e-11
rs4660500	1	41524669	0.691825	G	A	0.219642	0.000418844	0.0236097	0.00367115	1.3e-10	2.8e-11
rs6669542	1	41525770	0.691825	T	G	0.219657	0.000389622	0.0235887	0.00367109	1.3e-10	2.9e-11
rs6669737	1	41525890	0.691825	T	C	0.219621	0.000389622	0.0236415	0.0036714	1.2e-10	2.8e-11
rs9439033	1	41526023	0.691825	A	G	0.21966	0.000423714	0.0235598	0.00367113	1.4e-10	3.1e-11
rs2144788	1	41532444	0.691827	G	A	0.219842	5.35731e-05	0.0236924	0.00366932	1.1e-10	2.2e-11
rs1740615	1	41538516	0.691829	C	T	0.219836	0.000126627	0.0237002	0.00366947	1.1e-10	2.2e-11
rs6696524	1	41539494	0.69183	A	G	0.219732	0.000384752	0.0236712	0.00367042	1.1e-10	2.5e-11
rs9439035	1	41540265	0.69183	T	C	0.21971	0.000428585	0.0236932	0.00367081	1.1e-10	2.4e-11
rs2011981	1	41540853	0.69183	A	T	0.218608	0.00258612	0.0238256	0.00368136	9.7e-11	2.4e-11
rs2011982	1	41540861	0.69183	T	C	0.21863	0.00250819	0.0238203	0.00368101	9.7e-11	2.4e-11
rs2363097	1	41543807	0.691832	A	G	0.219696	0.000331179	0.0237146	0.0036706	1e-10	2.4e-11
rs6698511	1	41545150	0.691833	A	G	0.219771	0.000852299	0.023642	0.00367108	1.2e-10	2.9e-11
rs2749419	1	41551441	0.691844	G	A	0.219812	0.000272736	0.0237488	0.0036699	9.7e-11	2.1e-11
rs7413800	1	41556839	0.691847	T	C	0.219696	0.000574693	0.0237022	0.00367103	1.1e-10	2.4e-11
rs6600366	1	41559612	0.691847	C	T	0.219732	0.000287347	0.0237337	0.0036706	1e-10	2.2e-11
rs2013925	1	41560291	0.691847	A	G	0.218741	0.00247897	0.0244813	0.00368019	2.9e-11	5.8e-12
rs6674290	1	41561232	0.691848	C	G	0.219581	0.000550342	0.0237884	0.00367192	9.3e-11	2.2e-11
rs2024860	1	41562243	0.691848	C	T	0.219575	0.000560082	0.0238024	0.003672	9e-11	2.1e-11
rs2024859	1	41562285	0.691848	T	G	0.219579	0.000564952	0.0237917	0.003672	9.2e-11	2.2e-11
rs721651	1	41563329	0.691848	A	C	0.218759	0.003229	0.0245139	0.00368132	2.8e-11	5.4e-12
rs475390	1	41570459	0.69185	G	A	0.222315	0.00514302	0.0243024	0.0036659	3.4e-11	7.8e-12
rs578348	1	41571317	0.69185	A	T	0.219705	0.000297087	0.0237932	0.00367091	9.1e-11	2.1e-11
rs804661	1	41571681	0.69185	T	G	0.219743	0.000301957	0.0237353	0.0036706	1e-10	2.3e-11
rs804660	1	41572164	0.69185	T	C	0.219691	0.000287347	0.0237899	0.00367097	9.1e-11	2.1e-11
rs570594	1	41573646	0.691851	C	T	0.113134	0.0243855	0.0271333	0.00484936	2.2e-08	6.9e-08
rs710248	1	41574622	0.691851	C	T	0.2197	0.000316568	0.0238084	0.00367094	8.8e-11	2.1e-11
rs213732	1	41578114	0.691852	C	T	0.219735	0.000301957	0.0237421	0.00367067	9.9e-11	2.2e-11
rs213731	1	41578198	0.691852	A	T	0.219719	0.000292217	0.0237779	0.00367067	9.3e-11	2.1e-11
rs213767	1	41581312	0.691853	A	G	0.219673	0.000316568	0.0238165	0.00367118	8.7e-11	2e-11
rs213766	1	41581963	0.691853	T	C	0.21967	0.000316568	0.0238162	0.00367119	8.7e-11	2.1e-11
rs213763	1	41583526	0.691853	C	T	0.219701	0.000321438	0.023786	0.00367089	9.2e-11	2.1e-11
rs213762	1	41583610	0.691853	T	C	0.21971	0.00034092	0.0238763	0.00367106	7.8e-11	1.7e-11
rs213761	1	41591134	0.691881	T	C	0.219552	0.00132959	0.0239724	0.00367362	6.8e-11	1.5e-11
rs213759	1	41592998	0.69189	G	A	0.105975	0.0108218	0.0306498	0.00495741	6.3e-10	1.8e-09
rs213756	1	41595081	0.691896	C	T	0.21958	0.0016218	0.0238246	0.00367402	8.9e-11	1.9e-11
rs213755	1	41595165	0.691897	G	T	0.219558	0.00145621	0.0238064	0.00367383	9.2e-11	1.9e-11
rs213753	1	41607331	0.691924	A	G	0.219639	0.00140264	0.0240588	0.00367297	5.7e-11	1.2e-11
rs213750	1	41610814	0.691924	A	T	0.219666	0.00135881	0.0240754	0.00367267	5.6e-11	1.2e-11
rs213749	1	41613890	0.691924	C	A	0.219543	0.00163154	0.0242	0.00367387	4.5e-11	9.4e-12
rs213768	1	41618442	0.691924	A	T	0.219578	0.00140264	0.0242392	0.00367311	4.1e-11	9.2e-12
rs213743	1	41620387	0.691924	A	G	0.219623	0.00132959	0.0241534	0.00367295	4.8e-11	1e-11
rs213741	1	41621385	0.691924	A	G	0.219624	0.00133446	0.0241454	0.00367296	4.9e-11	1e-11
rs213740	1	41621419	0.691924	T	C	0.219624	0.00133446	0.0241454	0.00367296	4.9e-11	1e-11
rs213745	1	41631329	0.691924	A	C	0.219553	0.00149031	0.024091	0.00367367	5.5e-11	1.2e-11
rs78124119	1	41632601	0.691924	C	T	0.219725	0.00159745	0.0241316	0.00367281	5e-11	1.1e-11
rs61781831	1	41633782	0.691924	A	G	0.21962	0.00133933	0.0241562	0.00367297	4.8e-11	1e-11
rs61781832	1	41636924	0.691924	A	C	0.219624	0.00135881	0.024118	0.00367293	5.2e-11	1.1e-11
rs61779269	1	41665456	0.691924	A	T	0.219624	0.00132472	0.0241503	0.00367284	4.9e-11	1e-11
rs61779270	1	41670906	0.691925	T	C	0.219621	0.00133446	0.0241468	0.00367285	4.9e-11	1e-11
rs61774685	1	41674613	0.691927	C	A	0.21955	0.00168512	0.0240957	0.00367399	5.4e-11	1.2e-11
rs61774686	1	41677215	0.691928	C	T	0.219531	0.00170947	0.0242668	0.00367415	4e-11	8.7e-12
rs61774687	1	41677544	0.691929	A	T	0.219553	0.00168999	0.0242106	0.00367404	4.4e-11	9.5e-12
rs61774689	1	41685422	0.691931	T	C	0.219479	0.00140751	0.0242682	0.00367376	4e-11	8.5e-12
rs17358122	1	41691323	0.691931	T	C	0.21941	0.00148057	0.0243444	0.00367437	3.5e-11	8.5e-12
rs61774708	1	41714807	0.691932	G	A	0.219784	0.00171921	0.0242358	0.00367279	4.1e-11	1e-11
rs61774710	1	41719115	0.691933	G	A	0.219865	0.0016218	0.0240578	0.00367234	5.7e-11	1.4e-11
rs61774713	1	41722396	0.691935	A	G	0.219738	0.00163154	0.0239336	0.00367336	7.2e-11	1.7e-11
rs61774715	1	41727027	0.691938	T	C	0.216478	0.00153414	0.0251344	0.00369399	1e-11	2.7e-12
rs61774717	1	41735943	0.69194	T	C	0.216625	0.0010325	0.0253239	0.00369241	7e-12	1.8e-12
rs57707706	1	41742155	0.691955	A	G	0.216625	0.00132472	0.0252878	0.00369296	7.5e-12	2e-12
rs1892425	1	41744821	0.692241	A	G	0.235236	0.0240738	0.0245998	0.00363015	1.2e-11	7.1e-12
rs2154319	1	41745770	0.692437	C	T	0.213848	0.0255592	0.025667	0.0037565	8.3e-12	5.5e-12
rs183815099	1	41786635	0.692728	C	G	0.0112106	0.00905385	0.0856666	0.0145009	3.5e-09	4.1e-10
rs17362682	1	41876101	0.693732	G	A	0.0527531	0.0231387	0.0383336	0.00687078	2.4e-08	2.1e-10
rs1892422	1	41898975	0.694327	A	G	0.324825	0.016296	0.0196269	0.00327654	2.1e-09	6.3e-10
rs12086029	1	41903038	0.694347	T	C	0.383	0.00742231	0.018151	0.00314149	7.6e-09	6.8e-09
rs7517186	1	41904021	0.69435	A	C	0.404285	0.00821129	0.0179425	0.00311247	8.2e-09	1.5e-08
rs56300446	1	41905288	0.694353	A	G	0.111459	0.0268304	0.0306396	0.00490079	4.1e-10	3.9e-11
rs7548670	1	41906992	0.69436	A	G	0.382422	0.00203091	0.0182438	0.0031341	5.8e-09	5.9e-09
rs34447302	1	41909181	0.694368	T	C	0.382068	0.000253255	0.0184868	0.0031316	3.6e-09	3.3e-09
rs56319925	1	41909401	0.694369	T	G	0.381869	0	0.0182811	0.00313207	5.3e-09	5e-09
rs11210142	1	41910825	0.694374	T	C	0.382534	0.00115913	0.0184385	0.0031319	3.9e-09	4e-09
rs915025	1	41913157	0.694392	C	T	0.383714	0.00488976	0.0180973	0.00313635	7.9e-09	8.3e-09
rs12408331	1	41913567	0.694416	C	A	0.381363	0.0111383	0.0186375	0.00314935	3.3e-09	3.8e-09
rs139004739	1	41916044	0.694567	C	T	0.00296115	0.00658462	0.162148	0.0280903	7.8e-09	8.7e-10
rs376255216	1	41965871	0.695239	A	C	0.00257548	0.00437838	0.171259	0.0301001	1.3e-08	7.9e-09
rs147885342	1	42170940	0.697841	G	C	0.00525829	0.00432481	0.119529	0.0211023	1.5e-08	1.4e-08
rs7555040	1	47869316	0.740211	G	A	0.152101	0	-0.0319983	0.0042455	4.8e-14	1.5e-15
rs581289	1	47917547	0.740333	G	A	0.180445	0.0261485	-0.0353845	0.00401138	1.1e-18	1.1e-20
rs71502303	1	47920199	0.740338	T	G	0.303308	0.0204454	0.0188761	0.00333816	1.6e-08	7.2e-09
rs6670458	1	47921431	0.74034	T	C	0.303415	0.0207425	0.0187048	0.00333843	2.1e-08	1e-08
rs10218615	1	47922978	0.740343	G	C	0.303386	0.0213416	0.0188042	0.00333935	1.8e-08	8.3e-09
rs11588964	1	47928095	0.740354	C	T	0.303534	0.0228124	0.018445	0.00334133	3.4e-08	1.5e-08
rs2098	1	47933238	0.740367	T	G	0.30302	0.025004	0.018554	0.00334723	3e-08	1.4e-08
rs2097	1	47933363	0.740367	A	G	0.303571	0.0250966	0.019183	0.0033458	9.8e-09	5e-09
rs7514213	1	47937532	0.740379	T	C	0.302959	0.0261485	0.018589	0.00334939	2.9e-08	1.4e-08
rs10789509	1	47938129	0.740381	C	T	0.303079	0.0266063	0.0184717	0.00334956	3.5e-08	1.6e-08
rs11211537	1	47939041	0.740394	G	C	0.302549	0.0267135	0.0186492	0.00335175	2.6e-08	1.4e-08
rs12070809	1	47942126	0.740638	T	C	0.326131	0.045128	-0.0185192	0.00332202	2.5e-08	1.8e-08
rs6588397	1	47943032	0.7407	T	C	0.18278	0.020801	-0.0379916	0.0039786	1.3e-21	2.3e-23
rs12025418	1	47944227	0.740717	A	G	0.18187	0.0140021	-0.0391099	0.00397449	7.6e-23	1.6e-24
rs4926556	1	47944812	0.740725	C	T	0.165176	0.0117666	-0.0367364	0.00412669	5.5e-19	5.5e-20
rs881261	1	47945306	0.740732	C	T	0.42943	0.0268109	0.0384801	0.00311015	3.7e-35	1e-38
rs6675690	1	47945370	0.740733	G	T	0.190983	0.00428098	-0.0373638	0.00388107	6.1e-22	6.1e-24
rs6668106	1	47945490	0.740734	T	C	0.190931	0.00428098	-0.0375418	0.00388128	3.9e-22	4.3e-24
rs12121757	1	47945647	0.740735	A	G	0.417964	0.0293142	0.0375766	0.00312678	2.9e-33	2.4e-36
rs6683032	1	47947741	0.74075	C	T	0.423846	0.0212977	0.0393935	0.00310691	7.7e-37	1.2e-40
rs7520501	1	47947752	0.74075	C	G	0.191271	0.000384752	-0.0382095	0.00387092	5.6e-23	4.8e-25
rs7537074	1	47948116	0.740752	A	T	0.191277	0.00035066	-0.0382102	0.00387085	5.5e-23	4.9e-25
rs7539808	1	47948618	0.740756	A	T	0.191275	0.000331179	-0.038207	0.00387083	5.6e-23	4.9e-25
rs2065945	1	47948764	0.740757	A	G	0.423786	0.0208886	0.0394694	0.00310635	5.5e-37	7.3e-41
rs12057975	1	47949504	0.740761	T	A	0.191222	0.000204552	-0.0382415	0.00387098	5.1e-23	4.8e-25
rs12073605	1	47949839	0.740763	T	C	0.191402	0.000915613	-0.0379557	0.00387114	1.1e-22	1.1e-24
rs11211540	1	47950551	0.740767	A	G	0.191331	0	-0.0381342	0.00386999	6.6e-23	6.2e-25
rs11800497	1	47951688	0.740774	G	A	0.191382	0.000545471	-0.0380288	0.00387034	8.7e-23	8.1e-25
rs1337524	1	47952266	0.740791	T	C	0.19088	0.00327283	-0.0383266	0.00387975	5.2e-23	5.7e-25
rs61784834	1	47952274	0.740791	T	C	0.423861	0.0179665	0.039573	0.00310165	2.8e-37	6.8e-41
rs6665323	1	47953054	0.740796	T	C	0.383731	0.0099305	-0.0318502	0.00314406	4.1e-24	5.7e-26
rs11211541	1	47953542	0.740799	A	C	0.383903	0.00817233	-0.031604	0.00314103	8.2e-24	1.2e-25
rs11578572	1	47953757	0.740801	A	G	0.38401	0.00807492	-0.0316183	0.00314054	7.7e-24	1.2e-25
rs11211542	1	47954233	0.740803	G	T	0.190843	0.00375499	-0.0383058	0.00388095	5.6e-23	6.5e-25
rs12125691	1	47954511	0.740805	T	G	0.423224	0.0157748	0.0397193	0.00309925	1.3e-37	2.2e-41
rs12126579	1	47954979	0.740807	A	G	0.423853	0.0152294	0.0396126	0.0030974	1.9e-37	5.6e-41
rs17371239	1	47955400	0.740809	T	C	0.424138	0.0150248	0.0397757	0.00309707	9.4e-38	1.8e-41
rs17371253	1	47955427	0.740809	T	C	0.424183	0.0149225	0.039768	0.00309678	9.6e-38	1.8e-41
rs56034078	1	47955513	0.74081	G	T	0.189387	0.00486541	-0.039822	0.00389651	1.6e-24	2.1e-26
rs17379854	1	47957081	0.740818	A	G	0.424132	0.0113721	0.0398134	0.0030907	5.7e-38	1.3e-41
rs12143164	1	47974381	0.740889	C	T	0.373414	0	0.0202038	0.00315157	1.4e-10	4.9e-12
rs10890487	1	47979922	0.740931	G	T	0.301652	0.00401798	-0.0184821	0.00331922	2.6e-08	1.5e-09
rs1415540	1	47982642	0.740964	C	G	0.301714	0.00249358	-0.0184545	0.0033163	2.6e-08	1.6e-09
rs114555649	1	47996231	0.741006	G	A	0.030505	0.0018361	-0.0488017	0.00883943	3.4e-08	1.8e-08
rs113277347	1	47996810	0.741013	T	C	0.104641	0.00153901	-0.0395405	0.0049781	2e-15	1.9e-16
rs34762764	1	47996882	0.741014	T	C	0.254068	0.0127747	0.0321039	0.00352021	7.5e-20	1.5e-22
rs77949659	1	47998522	0.74104	G	A	0.105123	0	-0.0386518	0.00496456	6.9e-15	5.8e-16
rs17103391	1	48001334	0.74175	T	C	0.0307193	0	-0.0488213	0.00880082	2.9e-08	1.3e-08
rs688132	1	48002377	0.742089	C	G	0.269604	0	-0.0212669	0.00343358	5.9e-10	1.1e-11
rs748141	1	48509159	0.752242	A	G	0.155467	0.00348225	0.0243387	0.00419595	6.6e-09	1.2e-10
rs12025660	1	48512076	0.752267	A	G	0.158406	0.00213805	0.0236725	0.00416161	1.3e-08	2.9e-10
rs6690144	1	48512369	0.752269	A	G	0.157541	0.00338484	0.0234077	0.00417296	2e-08	4.6e-10
rs6690390	1	48512650	0.752273	A	G	0.158449	0.00187019	0.0237007	0.00416076	1.2e-08	2.6e-10
rs6588648	1	48512766	0.752275	A	G	0.201566	0.00292217	0.0226946	0.00379262	2.2e-09	4.5e-11
rs12040714	1	48513026	0.752276	T	C	0.158378	0.00200656	0.0237797	0.00416163	1.1e-08	2.4e-10
rs1390974	1	48513162	0.752276	T	G	0.158403	0.00185558	0.0237053	0.00416153	1.2e-08	2.5e-10
rs1390973	1	48513210	0.752276	A	G	0.209879	0.0020163	0.0228869	0.00373466	8.9e-10	3.2e-11
rs12042708	1	48515283	0.752306	T	C	0.158948	0.000209422	0.0233935	0.00415242	1.8e-08	3.6e-10
rs59741549	1	48515353	0.752308	G	A	0.158945	0.000204552	0.0233261	0.00415243	1.9e-08	3.8e-10
rs17104087	1	48515377	0.752309	G	A	0.158951	0.000194811	0.0233744	0.00415238	1.8e-08	3.5e-10
rs2173149	1	48515407	0.752309	C	T	0.15909	0	0.0235337	0.00415081	1.4e-08	2.6e-10
rs75818305	1	48516720	0.752316	C	G	0.158043	0.000998407	0.0230938	0.00416313	2.9e-08	7.3e-10
rs11582141	1	48517657	0.75233	C	A	0.187672	0.0169242	0.0224418	0.00392107	1e-08	1.5e-10
rs2270975	1	48519515	0.752341	G	C	0.187358	0.018434	0.0223457	0.00392694	1.3e-08	1.7e-10
rs34426286	1	48521761	0.75273	C	A	0.315499	0.048771	-0.0233137	0.00335808	3.9e-12	4.1e-11
rs2353551	1	48523829	0.752774	G	A	0.334597	0.0133153	-0.0214826	0.00324137	3.4e-11	2e-10
rs6679531	1	48524180	0.752776	C	T	0.334246	0.0127601	-0.0217942	0.00324114	1.8e-11	1.1e-10
rs34240669	1	48525026	0.752779	A	T	0.280248	0.0116351	-0.0238788	0.00340574	2.4e-12	1.8e-11
rs4927322	1	48525638	0.75278	A	C	0.333858	0.0104321	-0.0216823	0.00323808	2.1e-11	1.3e-10
rs302682	1	48526033	0.752781	A	G	0.29013	0	0.0188303	0.00335485	2e-08	2.4e-09
rs12080303	1	48527879	0.752783	G	A	0.308599	0.0097016	-0.0221246	0.00330864	2.3e-11	1.1e-10
rs28641124	1	48530147	0.75279	A	G	0.278866	0.00715444	-0.0232544	0.00340292	8.3e-12	5.5e-11
rs728864	1	48530258	0.75279	A	G	0.3345	0.00719827	-0.0212517	0.00323067	4.8e-11	1.9e-10
rs584921	1	48536671	0.752831	C	T	0.31706	0.0124046	0.0179873	0.00328631	4.4e-08	4.4e-09
rs17367692	1	49376720	0.76003	A	G	0.0665908	0.00299035	0.0387146	0.00610938	2.3e-10	1.5e-09
rs80252829	1	49441445	0.760384	T	A	0.0628442	0.00779732	0.03826	0.00630024	1.3e-09	6.8e-09
rs3905052	1	49463925	0.760412	A	G	0.227268	0.00207474	0.0206746	0.00363661	1.3e-08	9.7e-08
rs12141962	1	49484873	0.760425	T	G	0.227485	0.00210396	0.0202848	0.00363589	2.4e-08	1.8e-07
rs3934240	1	49511424	0.760436	G	A	0.227286	0	0.020247	0.00363235	2.5e-08	1.3e-07
rs17369068	1	49529592	0.760436	T	G	0.189641	0	0.0239261	0.00388532	7.4e-10	4.4e-09
rs6665118	1	49540258	0.760436	T	C	0.227219	0.000102276	0.0202491	0.00363295	2.5e-08	1.2e-07
rs768328	1	49573780	0.760463	T	C	0.227111	0	0.0201046	0.00363429	3.2e-08	1.6e-07
rs11205600	1	49575959	0.760464	G	A	0.226983	0.000433455	0.0204045	0.00363472	2e-08	9.8e-08
rs61783582	1	49683759	0.760537	C	T	0.228937	0.00236209	0.0208465	0.00362493	8.9e-09	3.5e-08
rs728549	1	49701912	0.760542	T	C	0.228907	0.00138803	0.0206643	0.00362341	1.2e-08	5e-08
rs12119071	1	49732254	0.760547	T	C	0.228964	0.00114939	0.0204321	0.0036228	1.7e-08	7.1e-08
rs151729	1	49740734	0.760552	T	C	0.0641198	0.00459754	0.0339712	0.00622478	4.8e-08	1.3e-07
rs241468	1	49800692	0.76057	A	C	0.169569	0.0449673	0.0270439	0.00414535	6.8e-11	3.1e-10
rs2982389	1	49807888	0.760571	C	A	0.0660337	0	0.0367516	0.00612496	2e-09	5.8e-09
rs2356392	1	49812304	0.760572	T	C	0.230093	0.00289782	0.020643	0.00361893	1.2e-08	3e-08
rs1338213	1	49821515	0.76058	G	C	0.230082	0.00294165	0.0205647	0.00361915	1.3e-08	3.2e-08
rs11205624	1	49867034	0.760589	C	T	0.229883	0.00142212	0.0205369	0.00361718	1.4e-08	3e-08
rs1167260	1	49879384	0.76059	A	G	0.0690988	0.00538166	0.0368648	0.00601897	9.1e-10	3.2e-09
rs1766377	1	49917084	0.760594	C	T	0.230465	0.00569823	0.0202387	0.00362156	2.3e-08	5.6e-08
rs946106	1	49928489	0.760595	C	T	0.230693	0.00531835	0.0203217	0.00361964	2e-08	4.4e-08
rs1167264	1	49933045	0.760595	C	T	0.225773	0.00719827	0.0213414	0.00365073	5e-09	1.3e-08
rs6665841	1	50100115	0.760649	C	T	0.229257	0.00254229	0.0205125	0.00362318	1.5e-08	4e-08
rs6588355	1	50113591	0.760649	T	C	0.22913	0.00198707	0.020562	0.00362303	1.4e-08	3.6e-08
rs10749685	1	50125628	0.760649	C	T	0.229319	0.00192863	0.0203681	0.00362179	1.9e-08	4.5e-08
rs2211454	1	50144848	0.760649	A	T	0.0641352	0.00540601	0.0364981	0.00622705	4.6e-09	1.2e-08
rs12137221	1	50182298	0.760657	T	C	0.224428	0.00558134	0.0210242	0.00365619	8.9e-09	1.8e-08
rs1474910	1	50192150	0.760663	C	T	0.228774	0.00384265	0.0201285	0.00362752	2.9e-08	6.5e-08
rs12128108	1	50293421	0.760674	T	C	0.229474	0.00219163	0.0200025	0.00362085	3.3e-08	9.5e-08
rs68007327	1	50316592	0.760678	T	C	0.22655	0.00881034	0.0201819	0.00365155	3.3e-08	9.3e-08
rs12137651	1	50353130	0.760678	A	G	0.228413	0.00244975	0.0200469	0.00362656	3.2e-08	9.3e-08
rs34719715	1	50359240	0.760678	G	A	0.175203	0	0.0251089	0.00399298	3.2e-10	5.4e-10
rs11205658	1	50365194	0.760678	G	A	0.229354	0.00108607	0.0198951	0.00361939	3.9e-08	1.1e-07
rs11205659	1	50373692	0.760679	T	C	0.22937	0.000633136	0.0200283	0.0036185	3.1e-08	9.2e-08
rs55830141	1	50377775	0.760679	A	G	0.229353	0.000389622	0.0200104	0.0036182	3.2e-08	9.3e-08
rs56184305	1	50379591	0.760679	A	C	0.229355	0.000409104	0.0200226	0.00361823	3.1e-08	9.2e-08
rs12407318	1	50380088	0.760679	T	C	0.22935	0.000399363	0.0200351	0.00361827	3.1e-08	9e-08
rs11205661	1	50381115	0.760679	T	C	0.229546	0.000433455	0.0199667	0.00361715	3.4e-08	1e-07
rs61785503	1	50458443	0.760679	T	C	0.236371	0.00104711	0.0203642	0.00358246	1.3e-08	4.1e-08
rs4259707	1	50528591	0.760709	T	C	0.235874	0.00500178	0.0199424	0.0035934	2.9e-08	6.2e-08
rs56252615	1	50531611	0.760717	C	G	0.235648	0.00538166	0.0204794	0.00359494	1.2e-08	3.6e-08
rs12118183	1	50537618	0.760727	T	C	0.235731	0.00508944	0.0206824	0.00359394	8.7e-09	2.7e-08
rs11205679	1	50541643	0.76073	C	G	0.235707	0.00535244	0.0207197	0.00359448	8.2e-09	2.7e-08
rs12138061	1	50572096	0.760772	A	C	0.230678	0.00450501	0.0197936	0.00361907	4.5e-08	1.4e-07
rs9436888	1	50579237	0.760784	C	A	0.233337	0.00187506	0.0197995	0.00360071	3.8e-08	1.5e-07
rs4078484	1	50580823	0.760786	T	C	0.231393	0.00131011	0.0197413	0.00360968	4.5e-08	1.3e-07
rs6662979	1	50581459	0.760787	T	G	0.231336	0.00141238	0.0197679	0.0036102	4.4e-08	1.3e-07
rs4411165	1	50591705	0.7608	G	C	0.231455	0.000418844	0.0196769	0.00360772	4.9e-08	1.3e-07
rs6588376	1	50602495	0.761141	A	G	0.209322	0.00359427	0.0206258	0.00374087	3.5e-08	7.8e-08
rs12022778	1	50603995	0.761142	C	A	0.209649	0.00295139	0.0205973	0.00373773	3.6e-08	7.9e-08
rs10458563	1	50612250	0.76115	G	A	0.209205	0.00403746	0.0205995	0.00374219	3.7e-08	8.4e-08
rs6669839	1	50625979	0.761161	T	C	0.209569	0.00314133	0.0207108	0.00373869	3e-08	6.7e-08
rs12024093	1	50628851	0.761163	A	G	0.205292	0.00907333	0.0208507	0.00377752	3.4e-08	1e-07
rs3009113	1	50649699	0.761554	C	T	0.38075	0.00247897	0.0248871	0.00313423	2e-15	1.3e-13
rs77610528	1	50649929	0.761554	A	G	0.0925172	0.0143332	-0.0308117	0.00528795	5.7e-09	2.5e-10
rs3001640	1	50656459	0.761563	A	G	0.380237	0	0.0246563	0.00313131	3.4e-15	2.2e-13
rs17385086	1	50659928	0.761568	G	A	0.097768	0.0104565	-0.0317453	0.00514447	6.8e-10	2.5e-11
rs17381033	1	50661840	0.761571	A	G	0.0917441	0.0148397	-0.0313606	0.00531094	3.5e-09	1.1e-10
rs76596133	1	50698760	0.761618	A	G	0.311892	0.00831357	-0.0246617	0.00329948	7.8e-14	5e-13
rs4926853	1	50709222	0.761624	G	A	0.335073	0	-0.0234159	0.00322537	3.9e-13	1.1e-12
rs7517344	1	50711961	0.761625	A	G	0.167814	0.0165054	0.0250931	0.00409736	9.1e-10	7.6e-09
rs17381266	1	50717206	0.76167	T	C	0.0953876	0.0193837	-0.0287853	0.0052304	3.7e-08	1.5e-09
rs76420439	1	50728579	0.761782	C	T	0.0945408	0.0244585	-0.0292343	0.0052652	2.8e-08	7.1e-10
rs12030672	1	50735395	0.76181	A	C	0.24459	0	0.0232663	0.0035314	4.4e-11	3.3e-10
rs17106104	1	50785294	0.762407	A	G	0.307492	0.018546	-0.0262222	0.0033259	3.2e-15	3.2e-16
rs11205703	1	50785428	0.762407	G	A	0.47724	0.0024254	-0.0198313	0.00304575	7.5e-11	1.5e-12
rs2102189	1	50785892	0.762408	C	T	0.477048	0.000969186	-0.0198238	0.00304346	7.3e-11	1.3e-12
rs11799514	1	50786393	0.762408	T	C	0.476954	0.000711061	-0.0198216	0.00304308	7.3e-11	1.3e-12
rs11205704	1	50786666	0.762409	T	C	0.47702	0.000501639	-0.0198482	0.00304271	6.9e-11	1.2e-12
rs7339939	1	50787542	0.76241	G	A	0.477025	0.000511379	-0.0198449	0.00304268	6.9e-11	1.3e-12
rs6681949	1	50787891	0.762411	G	A	0.477159	0.000413974	-0.0197893	0.00304266	7.8e-11	1.3e-12
rs7516333	1	50788332	0.762412	G	C	0.476929	0	-0.0200149	0.00304199	4.7e-11	8e-13
rs1393638	1	50789242	0.762413	C	T	0.477124	0.00087178	-0.0196909	0.00304342	9.8e-11	1.7e-12
rs1875645	1	50789880	0.762414	T	C	0.451493	0.00269326	-0.020711	0.00305928	1.3e-11	3.5e-13
rs6666140	1	50791587	0.762417	G	A	0.451174	0.00271275	-0.020846	0.00305966	9.5e-12	2.6e-13
rs6702615	1	50792138	0.762418	T	C	0.476727	0.0017046	-0.0196312	0.00304451	1.1e-10	2e-12
rs2356869	1	50792731	0.762419	A	T	0.476709	0.00352121	-0.0194727	0.00304719	1.7e-10	3e-12
rs1847211	1	50793069	0.762419	A	G	0.476887	0.00332153	-0.0197011	0.00304684	1e-10	1.9e-12
rs1948809	1	50794187	0.762421	A	C	0.476841	0.0043589	-0.0196931	0.0030483	1e-10	1.9e-12
rs1948808	1	50794296	0.762421	T	C	0.476852	0.00439299	-0.0196532	0.00304834	1.1e-10	2.1e-12
rs10493150	1	50795607	0.762423	G	A	0.476383	0.00549368	-0.0197974	0.00304981	8.5e-11	1.8e-12
rs11205705	1	50795740	0.762423	G	A	0.476931	0.00532809	-0.0197704	0.00304965	9e-11	1.7e-12
rs1502854	1	50797114	0.762428	T	A	0.476917	0.00559595	-0.0197221	0.00305006	1e-10	1.9e-12
rs11205706	1	50797643	0.762429	C	T	0.477015	0.0057031	-0.0196762	0.00305035	1.1e-10	2.1e-12
rs11205707	1	50798862	0.762431	A	G	0.478951	0.00644825	-0.0204042	0.00305039	2.2e-11	4.4e-13
rs11577577	1	50799174	0.762432	T	C	0.479361	0.00654079	-0.0202892	0.00305031	2.9e-11	5.9e-13
rs4926857	1	50799584	0.762433	T	C	0.478878	0.00654566	-0.0203225	0.00305018	2.7e-11	6.3e-13
rs6666247	1	50800515	0.762435	C	T	0.47963	0.0100571	-0.0203895	0.00305611	2.5e-11	5.4e-13
rs6689749	1	50800516	0.762435	T	G	0.479561	0.0101545	-0.0204404	0.00305609	2.3e-11	4.9e-13
rs4491095	1	50802855	0.76244	T	C	0.391057	0.00858143	-0.02043	0.00312774	6.5e-11	1.5e-12
rs2134456	1	50803586	0.762448	T	G	0.453856	0.0130962	-0.0210804	0.00307368	7e-12	2e-13
rs77508068	1	50804536	0.762451	G	A	0.302744	0.0150833	-0.025869	0.00333333	8.4e-15	1.1e-15
rs12089414	1	50804768	0.762451	A	G	0.456085	0.00569823	-0.0216268	0.00305998	1.6e-12	5.2e-14
rs11205708	1	50805652	0.762454	T	G	0.456138	0.00533783	-0.021761	0.00305935	1.1e-12	3.4e-14
rs1532738	1	50807429	0.762461	G	T	0.45613	0.00518685	-0.0217711	0.00305927	1.1e-12	3e-14
rs78946586	1	50807476	0.762462	C	T	0.302113	0.0113721	-0.0259717	0.0033289	6.1e-15	7.7e-16
rs17386024	1	50808204	0.762465	A	G	0.455758	0.00495307	-0.0215166	0.00305898	2e-12	7.1e-14
rs11205709	1	50809294	0.762471	G	C	0.456344	0.0010325	-0.0215474	0.00305245	1.7e-12	5.1e-14
rs1393635	1	50811839	0.762476	G	T	0.456732	0	-0.0214527	0.00305069	2e-12	6.3e-14
rs1393634	1	50811905	0.762476	T	C	0.456527	0.000628266	-0.0214493	0.0030519	2.1e-12	6.5e-14
rs7518971	1	50812286	0.762476	A	G	0.457923	0.0013442	-0.0218185	0.00305235	8.8e-13	2.5e-14
rs9436450	1	50813393	0.762477	A	T	0.458337	0.00117374	-0.0220105	0.00305191	5.5e-13	1.3e-14
rs2884049	1	50813433	0.762477	A	G	0.457911	0.00137829	-0.0218428	0.00305242	8.3e-13	2.4e-14
rs1393632	1	50814015	0.762478	C	T	0.458364	0.0013929	-0.0220602	0.00305222	4.9e-13	1.2e-14
rs61784245	1	50814108	0.762478	C	G	0.457632	0.00239618	-0.0216857	0.0030539	1.2e-12	4.4e-14
rs61784246	1	50814112	0.762478	A	C	0.457609	0.00246436	-0.0216316	0.00305392	1.4e-12	5e-14
rs1110220	1	50815397	0.762479	G	A	0.457942	0.00157797	-0.0219346	0.00305265	6.7e-13	1.9e-14
rs1109337	1	50816390	0.762496	A	G	0.457964	0.00232799	-0.021943	0.00305387	6.7e-13	2e-14
rs1109338	1	50816484	0.762496	T	C	0.457763	0.00316081	-0.0219188	0.00305548	7.3e-13	2.4e-14
rs2005544	1	50816576	0.762496	C	T	0.458215	0.00221598	-0.0220411	0.00305351	5.3e-13	1.3e-14
rs2356872	1	50817302	0.762497	C	A	0.458441	0.00231825	-0.0221067	0.003054	4.5e-13	9.2e-15
rs1109340	1	50817519	0.762497	G	A	0.457954	0.00232799	-0.0218806	0.00305412	7.8e-13	2.2e-14
rs59206857	1	50817888	0.762497	T	G	0.457973	0.00235235	-0.0219362	0.00305411	6.8e-13	2e-14
rs17386190	1	50817952	0.762497	C	T	0.457957	0.00231825	-0.0218879	0.00305414	7.7e-13	2.2e-14
rs57062342	1	50818041	0.762497	G	A	0.457958	0.00230851	-0.0218945	0.00305411	7.6e-13	2.2e-14
rs1875641	1	50818087	0.762497	G	A	0.458423	0.00233773	-0.022134	0.00305403	4.2e-13	8.7e-15
rs4301669	1	50819085	0.762497	G	A	0.458022	0.0023426	-0.0218325	0.00305396	8.7e-13	2.5e-14
rs11804849	1	50819112	0.762497	G	C	0.458022	0.0023426	-0.0218325	0.00305396	8.7e-13	2.5e-14
rs11804858	1	50819213	0.762497	T	C	0.458001	0.00232312	-0.0218423	0.00305388	8.5e-13	2.5e-14
rs11811316	1	50819545	0.762497	A	G	0.458025	0.00233773	-0.0218438	0.00305395	8.5e-13	2.5e-14
rs11205714	1	50820421	0.762497	T	A	0.458022	0.00235235	-0.0218548	0.00305396	8.3e-13	2.4e-14
rs35063572	1	50820524	0.762497	A	G	0.458031	0.00237183	-0.0218587	0.00305399	8.2e-13	2.4e-14
rs12569137	1	50820561	0.762497	A	G	0.458024	0.00236209	-0.0218448	0.00305398	8.5e-13	2.5e-14
rs12569139	1	50820623	0.762497	A	G	0.458015	0.00239618	-0.0218798	0.00305403	7.8e-13	2.3e-14
rs61780657	1	50821303	0.762497	T	C	0.458024	0.00236209	-0.0218448	0.00305398	8.5e-13	2.5e-14
rs59559528	1	50821382	0.762497	A	G	0.458024	0.00236696	-0.0218463	0.00305398	8.5e-13	2.4e-14
rs58872976	1	50821747	0.762497	C	G	0.458026	0.00236209	-0.0218596	0.00305399	8.2e-13	2.4e-14
rs1875640	1	50821886	0.762497	G	C	0.458062	0.00249845	-0.0218821	0.00305421	7.8e-13	2.2e-14
rs1875639	1	50822003	0.762497	G	T	0.458315	0.00287834	-0.021973	0.00305478	6.3e-13	1.8e-14
rs4082671	1	50822099	0.762497	C	T	0.458319	0.00287834	-0.0219557	0.00305477	6.6e-13	1.9e-14
rs6680349	1	50822364	0.762497	A	G	0.458062	0.00250332	-0.0219002	0.00305424	7.5e-13	2.1e-14
rs3862266	1	50822435	0.762497	A	G	0.303667	0.0123169	-0.0266326	0.00332583	1.2e-15	1.6e-16
rs3862267	1	50822565	0.762498	C	T	0.458319	0.00289295	-0.021983	0.0030548	6.2e-13	1.8e-14
rs3897206	1	50822720	0.762498	C	T	0.458254	0.00311211	-0.0219923	0.00305518	6.1e-13	1.8e-14
rs11576814	1	50822873	0.762499	A	G	0.457882	0.00351634	-0.0218356	0.0030559	9e-13	2.5e-14
rs2653891	1	50822880	0.762499	G	A	0.458501	0.0035553	-0.022061	0.00305583	5.2e-13	1.2e-14
rs2765895	1	50822914	0.7625	G	A	0.483408	0.00653592	-0.0212469	0.00304929	3.2e-12	5e-14
rs11577207	1	50822965	0.762505	A	G	0.45793	0.0113088	-0.0217076	0.00306851	1.5e-12	2.7e-14
rs17382178	1	50823046	0.762513	T	C	0.458148	0.0208643	-0.0214937	0.00308385	3.2e-12	6.7e-14
rs17382199	1	50823231	0.762532	C	T	0.458324	0.0290123	-0.0218544	0.00309664	1.7e-12	3.7e-14
rs4086663	1	50825445	0.762709	C	A	0.285279	0.00906359	-0.0336427	0.00338594	2.9e-23	8.7e-24
rs6683005	1	50826414	0.762716	T	A	0.292841	0.00357966	-0.0350927	0.00334686	1e-25	4.7e-26
rs6670420	1	50826440	0.762716	T	C	0.292768	0.00360401	-0.0351453	0.00334702	8.6e-26	4.2e-26
rs6683247	1	50826661	0.762717	G	A	0.292897	0.00321926	-0.035202	0.00334591	6.9e-26	3.4e-26
rs6683864	1	50827200	0.762721	T	A	0.292921	0.00298548	-0.0351677	0.0033454	7.6e-26	3.5e-26
rs7550602	1	50828092	0.762727	A	G	0.292868	0.00286372	-0.0351967	0.00334521	6.9e-26	3.3e-26
rs11205715	1	50828470	0.76273	T	C	0.293005	0.00286372	-0.035097	0.00334492	9.3e-26	4.1e-26
rs6701551	1	50829147	0.76273	A	G	0.298947	0.00187019	-0.0338121	0.00332392	2.6e-24	7e-25
rs6690643	1	50829258	0.76273	G	A	0.298947	0.00187019	-0.0338121	0.00332392	2.6e-24	7e-25
rs6704148	1	50829285	0.76273	A	G	0.298947	0.00187019	-0.0338121	0.00332392	2.6e-24	7e-25
rs11585377	1	50829779	0.76273	T	C	0.29895	0.00186532	-0.0337783	0.00332388	2.9e-24	7.8e-25
rs2765893	1	50829879	0.76273	A	G	0.485404	0.000818207	0.0368364	0.00303898	8.1e-34	8.5e-35
rs6693834	1	50830004	0.76273	C	A	0.298948	0.00186045	-0.0337821	0.00332387	2.9e-24	7.7e-25
rs6696535	1	50830125	0.76273	C	T	0.298948	0.00186045	-0.0337821	0.00332387	2.9e-24	7.7e-25
rs6588384	1	50830178	0.76273	G	A	0.298948	0.00186045	-0.0337821	0.00332387	2.9e-24	7.7e-25
rs4619014	1	50830411	0.76273	A	G	0.298944	0.0018848	-0.0337863	0.00332389	2.9e-24	7.6e-25
rs2765894	1	50830896	0.76273	A	T	0.485436	0.000603915	0.0368362	0.00303844	7.9e-34	8.8e-35
rs3992627	1	50830955	0.76273	G	A	0.299051	0.00182148	-0.0339033	0.00332345	2e-24	5.7e-25
rs2653888	1	50833414	0.762731	C	T	0.485637	0.000370141	0.036811	0.00303803	8.6e-34	1.1e-34
rs113471291	1	50834763	0.762731	T	C	0.299064	0.00178252	-0.0338901	0.0033232	2e-24	6.1e-25
rs11205716	1	50835606	0.762731	A	G	0.299141	0.00163154	-0.0337987	0.00332299	2.7e-24	8.4e-25
rs2356865	1	50836334	0.762731	T	C	0.299049	0.00171434	-0.0339697	0.00332308	1.6e-24	5e-25
rs12124357	1	50836955	0.762732	G	A	0.485151	0.000136368	0.0367328	0.00303774	1.2e-33	1.3e-34
rs6660621	1	50838990	0.762732	C	T	0.484922	0.000297087	0.0366978	0.00303796	1.4e-33	1.3e-34
rs12071347	1	50839158	0.762732	C	A	0.299096	0.00150492	-0.0337981	0.0033226	2.6e-24	8.3e-25
rs2356864	1	50839740	0.762732	G	A	0.47678	0.00160719	-0.0366296	0.00304109	2.1e-33	9.4e-34
rs111233385	1	50840222	0.762732	G	A	0.299069	0.00149031	-0.033841	0.0033227	2.3e-24	7.4e-25
rs111529796	1	50840495	0.762732	A	C	0.29901	0.00150492	-0.033916	0.00332293	1.9e-24	6.1e-25
rs12072933	1	50840548	0.762732	G	A	0.298977	0.00149031	-0.0337316	0.00332306	3.3e-24	1e-24
rs145918644	1	50840720	0.762732	T	C	0.0883776	0.00158771	-0.0311169	0.00536684	6.7e-09	8.1e-09
rs7415537	1	50841135	0.762732	T	C	0.299087	0.00146108	-0.0338913	0.00332255	2e-24	6.5e-25
rs7515823	1	50841382	0.762732	A	G	0.485177	0.000189941	0.0367356	0.00303787	1.2e-33	1.3e-34
rs4926862	1	50842541	0.762732	C	T	0.299082	0.00146595	-0.0338803	0.00332258	2e-24	6.7e-25
rs2455638	1	50843711	0.762733	G	C	0.485157	2.92217e-05	0.0367351	0.00303765	1.1e-33	1.3e-34
rs2455637	1	50843776	0.762733	C	A	0.485158	0	0.0367289	0.00303765	1.2e-33	1.3e-34
rs76645092	1	50843849	0.762733	C	G	0.299008	0.00148057	-0.0339512	0.00332283	1.7e-24	5.3e-25
rs7525764	1	50844697	0.762733	A	G	0.485155	3.4092e-05	0.0367438	0.00303767	1.1e-33	1.3e-34
rs7525876	1	50844859	0.762733	C	G	0.485162	6.33136e-05	0.0367548	0.00303771	1.1e-33	1.3e-34
rs7517924	1	50844929	0.762733	G	T	0.485135	4.87028e-05	0.0367252	0.0030377	1.2e-33	1.4e-34
rs2784152	1	50845365	0.762734	G	T	0.485157	2.43514e-05	0.0367353	0.00303765	1.1e-33	1.3e-34
rs12731247	1	50845641	0.762735	G	A	0.485159	6.81839e-05	0.0367535	0.00303772	1.1e-33	1.2e-34
rs12731855	1	50845804	0.762735	T	G	0.485161	8.7665e-05	0.0367536	0.00303774	1.1e-33	1.2e-34
rs7521195	1	50845814	0.762735	G	T	0.299052	0.00160232	-0.0338418	0.00332282	2.3e-24	7.1e-25
rs2653893	1	50846286	0.762737	G	A	0.485182	0.000160719	0.0367449	0.00303789	1.1e-33	1.2e-34
rs1502855	1	50848447	0.762743	C	T	0.485176	0.00204065	0.0368461	0.00304077	8.5e-34	9.9e-35
rs2653900	1	50849156	0.762744	A	G	0.485209	0.00262508	0.036781	0.00304161	1.2e-33	1.4e-34
rs2653899	1	50849364	0.762745	C	T	0.485166	0.00259586	0.0368707	0.00304168	8.1e-34	9.7e-35
rs2653898	1	50849406	0.762745	T	A	0.485163	0.00261047	0.0368736	0.0030417	8e-34	9.4e-35
rs2784138	1	50849547	0.762746	T	C	0.48516	0.0026543	0.0368836	0.00304177	7.7e-34	8.9e-35
rs2784136	1	50851128	0.76275	T	C	0.485117	0.00293678	0.0368632	0.00304229	8.6e-34	9e-35
rs2653896	1	50851189	0.76275	C	A	0.485114	0.00294165	0.0368687	0.00304231	8.4e-34	8.7e-35
rs75434562	1	50851261	0.76275	A	G	0.0888217	0	-0.0303193	0.00534763	1.4e-08	1.7e-08
rs4448561	1	50851923	0.762752	A	T	0.485065	0.00310724	0.0369635	0.00304258	5.8e-34	5.5e-35
rs2784135	1	50852249	0.762753	G	A	0.485109	0.00311211	0.0369537	0.00304256	6.1e-34	6e-35
rs2784134	1	50852447	0.762753	A	G	0.306083	0.00520633	-0.0342552	0.00330823	4e-25	2.2e-25
rs2055492	1	50852720	0.762754	G	A	0.482988	0.0039985	0.037045	0.00304436	4.6e-34	3.3e-35
rs2055491	1	50852769	0.762754	C	T	0.482982	0.00410565	0.0370402	0.00304451	4.7e-34	3.5e-35
rs5027764	1	50854465	0.762761	A	G	0.483033	0.00436377	0.037158	0.00304483	3e-34	2.6e-35
rs5027763	1	50854654	0.762762	G	A	0.482998	0.00430533	0.0371518	0.00304471	3e-34	2.7e-35
rs111302688	1	50854713	0.762762	T	C	0.301166	0.00442221	-0.0337681	0.00332036	2.7e-24	9.2e-25
rs11584889	1	50854901	0.762763	C	T	0.301048	0.00433942	-0.0339228	0.00332086	1.7e-24	6.4e-25
rs12137724	1	50855083	0.762764	G	A	0.483156	0.00463164	0.0371731	0.00304552	2.9e-34	3e-35
rs34660213	1	50855137	0.762764	G	A	0.483052	0.00439786	0.0371708	0.003045	2.8e-34	2.7e-35
rs12134378	1	50855207	0.762764	A	T	0.483045	0.00441247	0.0371695	0.00304505	2.9e-34	2.9e-35
rs12145267	1	50855284	0.762765	T	C	0.483027	0.00446605	0.0371779	0.00304513	2.8e-34	2.7e-35
rs2784133	1	50855708	0.762767	G	A	0.483032	0.00447092	0.0371581	0.00304507	3e-34	3e-35
rs2653887	1	50855924	0.762767	G	A	0.482961	0.00476313	0.0371302	0.00304553	3.4e-34	3.4e-35
rs2653886	1	50856193	0.762769	A	T	0.483029	0.0044904	0.0371662	0.00304508	2.9e-34	2.9e-35
rs2653885	1	50856277	0.762769	C	T	0.483029	0.0044904	0.0371662	0.00304508	2.9e-34	2.9e-35
rs2784132	1	50856537	0.76277	T	G	0.483044	0.00459267	0.0371271	0.00304524	3.4e-34	3.4e-35
rs3850872	1	50857192	0.762773	A	G	0.30151	0.00752945	-0.0338118	0.00332414	2.7e-24	8e-25
rs2784131	1	50857713	0.762774	A	T	0.483032	0.00460241	0.0370995	0.00304526	3.8e-34	4.1e-35
[truncated: 56,698 more rows]
