# Supplementary material for: Dissection of genetic variation and evidence for pleiotropy in male pattern baldness
Source: Nat Commun. 2018 Dec 20;9:5407. doi: 10.1038/s41467-018-07862-y (PMC6302097; doi:10.1038/s41467-018-07862-y)
Supplement: Supplementary file 7 — Supplementary Data 4 [file 41467_2018_7862_MOESM7_ESM.xlsx]

## Sheet: Sheet1
Chr	SNP	bp	refA	freq	b	se	p	n	freq_geno	bJ	bJ_se	pJ	LD_r
1	rs80293268	8207579	C	0.0405339	0.0762894	0.0078475	2.4e-22	203358	0.0405339	0.0794066	0.00786648	5.85491e-24	-0.0572982
1	rs74865018	8208573	A	0.0745331	0.045799	0.00588552	7.2e-15	203875	0.0745331	0.050034	0.00590005	2.2468e-17	-0.0343624
1	rs115109046	8477866	T	0.0319442	0.0484333	0.00865447	2.2e-08	210346	0.0319442	0.0538931	0.00866398	4.96024e-10	0.00131609
1	rs284273	10652977	T	0.0543822	-0.067626	0.00673375	9.9e-24	208870	0.0543822	-0.0606204	0.00675472	2.84561e-19	-0.0576069
1	rs61776295	10716440	T	0.105786	0.0354872	0.00494096	6.9e-13	210948	0.105786	0.037992	0.00496097	1.88565e-14	-0.064471
1	rs143353512	10733079	A	0.0366354	0.11112	0.00809968	7.8e-43	210260	0.0366354	0.110882	0.00812959	2.33661e-42	-0.0021661
1	rs6696575	11037136	A	0.219774	-0.114237	0.00367455	3.4e-212	209493	0.219774	-0.114268	0.00368311	2.48356e-211	-0.00194662
1	rs61769779	16543390	A	0.125844	0.0378286	0.00458195	1.5e-16	210917	0.125844	0.0379845	0.00458279	1.14671e-16	6.65761e-06
1	rs12737859	21630291	T	0.106777	0.0290418	0.00495195	4.5e-09	208311	0.106777	0.0281518	0.00495262	1.31406e-08	0.00164773
1	rs9438874	25222945	A	0.0913543	0.0563183	0.00526952	1.2e-26	211287	0.0913543	0.0469853	0.00530043	7.68905e-19	-0.0325577
1	rs188468174	25291697	T	0.0140221	-0.228556	0.0129517	1.1e-69	209795	0.0140221	-0.266837	0.0130491	6.16369e-93	-0.0329481
1	rs12070150	25343419	T	0.0847458	-0.0846632	0.00546177	3.4e-54	210354	0.0847458	-0.0671208	0.0055542	1.27236e-33	0.116209
1	rs365865	25396833	C	0.401807	-0.0402429	0.00310742	2.3e-38	209782	0.401807	-0.0278757	0.00317106	1.48664e-18	0.0800938
1	rs12737245	25463501	A	0.322849	-0.0664865	0.00325299	7.6e-93	210213	0.322849	-0.087803	0.00362272	9.11227e-130	-0.406988
1	rs6681610	25488413	A	0.291456	-0.0269692	0.00335816	9.7e-16	209169	0.291456	-0.0687112	0.0037089	1.27372e-76	-0.00617447
1	rs12059495	26655614	G	0.414335	-0.0171574	0.00309645	3e-08	209402	0.414335	-0.0204001	0.00309899	4.61605e-11	0
1	rs10908366	38121934	C	0.486843	-0.0198643	0.00307128	9.9e-11	206732	0.486843	-0.0196282	0.00307166	1.65801e-10	0.00376825
1	rs67631072	38461821	C	0.446498	-0.0244084	0.00307342	2e-15	208670	0.446498	-0.0244712	0.00307402	1.71117e-15	0.00809925
1	rs2172362	40294900	C	0.467877	0.0188943	0.00304847	5.7e-10	210565	0.467877	0.0189255	0.00304898	5.39579e-10	-0.00170281
1	rs10789250	41390175	A	0.437321	-0.0378235	0.00308036	1.2e-34	208543	0.437321	-0.0391262	0.00309001	9.58397e-37	0.074385
1	rs34447302	41909181	T	0.382068	0.0184868	0.0031316	3.6e-09	210420	0.382068	0.0216922	0.00314058	4.94796e-12	-0.00390491
1	rs11211532	47871573	A	0.396961	0.0166193	0.00312192	1e-07	208823	0.396961	0.0178026	0.00312517	1.2228e-08	-0.0337569
1	rs17379854	47957081	A	0.424132	0.0398134	0.0030907	5.7e-38	208685	0.424132	0.0388185	0.00309638	4.70034e-36	-0.0389722
1	rs34240669	48525026	A	0.280248	-0.0238788	0.00340574	2.4e-12	208220	0.280248	-0.0207112	0.00341319	1.29515e-09	0.0448972
1	rs10888690	50960521	C	0.406721	-0.0430451	0.00309229	4.8e-44	210988	0.406721	-0.0415985	0.00309784	4.13271e-41	0.012023
1	rs7540317	54006043	C	0.399012	0.0268241	0.00310606	5.8e-18	210546	0.399012	0.0315374	0.00313452	8.19047e-24	-0.0776292
1	rs702490	54195018	A	0.334332	0.0272102	0.00326706	8.2e-17	205058	0.334332	0.0238817	0.00342911	3.29771e-12	0.304966
1	rs761489	54204448	C	0.094393	0.0372125	0.00519662	8e-13	211031	0.094393	0.0317978	0.00548203	6.6167e-09	0
1	rs6674512	86714253	A	0.0802983	-0.0351722	0.00560841	3.6e-10	209729	0.0802983	-0.035103	0.00560893	3.88924e-10	0.00206339
1	rs79117505	94201058	G	0.0307499	-0.0528997	0.00880226	1.9e-09	210975	0.0307499	-0.0527864	0.00880301	2.01742e-09	0
1	rs115735582	118628801	C	0.0220628	0.067303	0.0103415	7.6e-11	211129	0.0220628	0.0615501	0.0105179	4.85798e-09	-0.137402
1	rs12127821	118787875	C	0.464609	-0.0350397	0.0030694	3.5e-30	207795	0.464609	-0.0379451	0.00312112	5.23121e-34	-0.00362121
1	rs12083887	118881689	A	0.40168	0.0585462	0.00310889	4.1e-79	209418	0.40168	0.0495812	0.00349009	8.37764e-46	0.410046
1	rs6666020	118970053	C	0.160865	0.0558164	0.00415027	3.1e-41	209388	0.160865	0.0357419	0.00463734	1.28403e-14	-0.082168
1	rs72705338	119467922	T	0.055211	0.0483036	0.00667097	4.5e-13	209858	0.055211	0.0538713	0.00731991	1.84512e-13	-0.0625673
1	rs2489245	119500461	G	0.0656215	0.0468633	0.00613646	2.2e-14	210983	0.0656215	0.0491386	0.00633318	8.56631e-15	-0.11653
1	rs3790553	119579276	G	0.163307	0.0345131	0.0041182	5.3e-17	210205	0.163307	0.0403633	0.00452284	4.48392e-19	-0.171601
1	rs17023135	119581151	C	0.129825	-0.0842387	0.00452147	1.8e-77	210637	0.129825	-0.0524446	0.00486898	4.70996e-27	-0.24601
1	rs6677940	119659849	A	0.289864	0.0423566	0.00335884	1.8e-36	209667	0.289864	0.0332375	0.00396077	4.79212e-17	0
1	rs11205303	149906413	C	0.407109	-0.021884	0.00310083	1.7e-12	209908	0.407109	-0.0224587	0.0031015	4.44607e-13	0.0136497
1	rs36010924	152088844	G	0.185526	0.0608994	0.00390412	7.4e-55	211322	0.185526	0.0601561	0.00390899	1.93554e-53	0.0340323
1	rs16835093	153207087	G	0.202946	0.0307254	0.00382465	9.5e-16	205866	0.202946	0.0273211	0.00383261	1.01403e-12	-0.0527175
1	rs7537691	153858720	T	0.300041	-0.0239415	0.0033253	6e-13	209774	0.300041	-0.0223196	0.0033303	2.05607e-11	0
1	rs7538986	164123623	T	0.0789664	-0.0436964	0.00564047	9.4e-15	210524	0.0789664	-0.0334324	0.00571643	4.96086e-09	-0.151774
1	rs10917958	164214985	T	0.232197	0.0290108	0.00361127	9.5e-16	209514	0.232197	0.0243164	0.00365767	2.96975e-11	0.0244044
1	rs68096672	164480414	C	0.147365	-0.0322	0.00428532	5.7e-14	211122	0.147365	-0.0398993	0.00434122	3.89926e-20	-0.153655
1	rs12143237	164491903	A	0.243762	-0.0352389	0.00354989	3.2e-23	209660	0.243762	-0.0400039	0.00361103	1.59974e-28	-0.0728242
1	rs79768173	164560945	T	0.0562687	-0.0416101	0.00660205	2.9e-10	210484	0.0562687	-0.0477917	0.00662265	5.33797e-13	-0.0022946
1	rs4656748	170209790	T	0.401758	-0.0302019	0.00311776	3.4e-22	208474	0.401758	-0.0189635	0.00322007	3.8819e-09	-0.245997
1	rs10919383	170361536	C	0.381219	0.0573063	0.00313755	1.6e-74	209503	0.381219	0.0477945	0.00327242	2.60009e-48	0.135592
1	rs10919470	170762680	A	0.309832	0.0436557	0.00329589	4.8e-40	209596	0.309832	0.03705	0.00333137	9.85486e-29	0
1	rs7538393	198745866	C	0.120138	0.035827	0.00466822	1.7e-14	211473	0.120138	0.0359066	0.00466892	1.46508e-14	-0.00510183
1	rs4915463	200879302	A	0.378885	0.02026	0.0031699	1.6e-10	206023	0.378885	0.0197031	0.00317053	5.15096e-10	-0.010852
1	rs35383942	201437832	T	0.0630945	-0.0496354	0.00625298	2.1e-15	210757	0.0630945	-0.0497534	0.00625434	1.79102e-15	-0.00448619
1	rs80226387	203771323	C	0.0303161	-0.142359	0.00888822	9.8e-58	209560	0.0303161	-0.142213	0.00889402	1.5082e-57	0.000921377
1	rs724286	210036699	C	0.212173	0.0233115	0.00372949	4.1e-10	209543	0.212173	0.0235598	0.00372988	2.67551e-10	-0.0042493
1	rs79225222	214678564	C	0.0597469	0.0441499	0.00641446	5.9e-12	210763	0.0597469	0.0444636	0.00641524	4.18065e-12	0.00161061
1	rs6674686	218859416	A	0.349386	-0.020286	0.00318577	1.9e-10	211170	0.349386	-0.0196485	0.00319366	7.63462e-10	0.0613183
1	rs618205	219122393	T	0.0671934	-0.0471915	0.00607037	7.6e-15	210911	0.0671934	-0.0401481	0.00611807	5.30166e-11	0.105787
1	rs7518186	219962548	A	0.239874	-0.0283337	0.00356251	1.8e-15	210505	0.239874	-0.0264185	0.00358488	1.71358e-13	0
1	rs141885537	234752937	G	0.0344302	-0.0507942	0.00834873	1.2e-09	210248	0.0344302	-0.0507942	0.00834945	1.17556e-09	0
2	rs59167614	6563098	G	0.151444	-0.0678992	0.00425278	2.2e-57	209395	0.151444	-0.067882	0.00425536	2.75339e-57	-0.000709174
2	rs2716613	12078496	A	0.276249	0.0194662	0.00341563	1.2e-08	208869	0.276249	0.0194488	0.00341589	1.24368e-08	-0.000974422
2	rs72785217	20437384	T	0.336387	0.0205569	0.00322389	1.8e-10	209978	0.336387	0.0205889	0.0032242	1.7056e-10	0.000226559
2	rs68118529	28118763	T	0.0381999	0.0608036	0.00794533	2e-14	210030	0.0381999	0.050711	0.00807329	3.35683e-10	-0.180156
2	rs13409819	28293299	C	0.461414	-0.0270627	0.00312064	4.2e-18	201269	0.461414	-0.0232982	0.00317102	2.02373e-13	0.00182336
2	rs10192375	28892116	G	0.492035	0.0182011	0.00305383	2.5e-09	209016	0.492035	0.0179373	0.00305419	4.27939e-09	0.00382003
2	rs13022414	30591968	A	0.243378	0.0402608	0.00357889	2.3e-29	206467	0.243378	0.0404098	0.00358021	1.52159e-29	0.00703857
2	rs13027103	31891571	A	0.0941774	-0.0404884	0.00521072	7.8e-15	210312	0.0941774	-0.0497363	0.00522707	1.81458e-21	-0.0634384
2	rs76712439	31914921	T	0.0382761	-0.169621	0.00795947	9.1e-101	208488	0.0382761	-0.169271	0.00802547	9.48671e-99	-0.104362
2	rs62133955	33113370	C	0.305487	0.0243347	0.00331069	2e-13	209484	0.305487	0.0183636	0.00333238	3.57498e-08	-0.00096371
2	rs4952558	42202923	C	0.163321	-0.0279064	0.00412306	1.3e-11	209719	0.163321	-0.028272	0.00412447	7.14565e-12	-0.0130351
2	rs7593009	43254293	A	0.360138	0.0204125	0.00316995	1.2e-10	210391	0.360138	0.020462	0.00317067	1.09277e-10	0.00312204
2	rs11124931	43599252	G	0.475087	-0.034867	0.0030558	3.7e-30	209119	0.475087	-0.0270782	0.00323332	5.53469e-17	-0.326751
2	rs75126888	43664007	T	0.107756	0.052444	0.00490942	1.2e-26	210161	0.107756	0.0391562	0.00519535	4.81728e-14	0
2	rs6545440	54959862	T	0.190319	0.024675	0.00388799	2.2e-10	209143	0.190319	0.0241742	0.00388875	5.08574e-10	-0.0137334
2	rs11888023	56006985	C	0.123777	-0.0427716	0.00463788	2.9e-20	208787	0.123777	-0.0425958	0.00463934	4.25345e-20	0.00253653
2	rs17025388	60536886	G	0.0340871	0.0569723	0.00841121	1.3e-11	209138	0.0340871	0.0644976	0.0084484	2.27051e-14	-0.0909763
2	rs58926146	60640503	T	0.29097	0.0253586	0.00335682	4.2e-14	209549	0.29097	0.023586	0.00343975	7.03824e-12	0.20381
2	rs10184550	60729294	G	0.452029	0.0224906	0.00313349	7.1e-13	200300	0.452029	0.0192855	0.00319868	1.64776e-09	0.0118119
2	rs17408037	63199709	G	0.164309	-0.0235976	0.00411969	1e-08	209059	0.164309	-0.0237295	0.00412189	8.56502e-09	-0.00184721
2	rs10206999	66906040	A	0.238215	-0.0235963	0.00359546	5.3e-11	207669	0.238215	-0.0227094	0.00359928	2.80059e-10	0.0075933
2	rs56225803	67685404	A	0.143163	-0.0329376	0.00434985	3.7e-14	209883	0.143163	-0.0262674	0.00447146	4.24268e-09	0.223388
2	rs10496150	67729255	G	0.496634	-0.0218928	0.00305283	7.4e-13	209094	0.496634	-0.0201446	0.00316448	1.94201e-10	-0.0874415
2	rs6747212	67927293	A	0.23335	0.0226596	0.00362006	3.9e-10	207804	0.23335	0.0215388	0.00364553	3.45739e-09	-0.0394079
2	rs55869381	67945928	G	0.00513089	-0.128312	0.0213196	1.8e-09	209982	0.00513089	-0.131022	0.021423	9.59816e-10	-0.0471667
2	rs745977	68081309	A	0.450066	-0.0456336	0.0030682	4.9e-50	208910	0.450066	-0.0445394	0.00315499	2.97774e-45	0.185769
2	rs6726612	68165196	G	0.270091	-0.0490462	0.00342836	2e-46	210087	0.270091	-0.0339686	0.00364247	1.1026e-20	-0.271988
2	rs2174135	68165398	T	0.167719	0.0384976	0.00408181	4e-21	209426	0.167719	0.0290549	0.00426531	9.63073e-12	0.00923595
2	rs55857565	70550924	A	0.194668	0.028022	0.0039212	8.9e-13	202095	0.194668	0.0288467	0.0039224	1.9186e-13	0
2	rs11689956	100795329	C	0.235753	0.0250293	0.00361211	4.2e-12	207233	0.235753	0.0250669	0.00361252	3.95184e-12	0.00129017
2	rs3827760	109513601	G	0.00420305	-0.191052	0.0235125	4.5e-16	210525	0.00420305	-0.191261	0.0235162	4.18204e-16	0
2	rs697697	121495602	A	0.383759	0.018922	0.00315118	1.9e-09	207464	0.383759	0.0191581	0.00315167	1.21154e-09	-0.0118102
2	rs4848124	121618125	T	0.382401	0.0198447	0.0031588	3.3e-10	206738	0.382401	0.0200711	0.00315931	2.11158e-10	0
2	rs12614491	144290246	A	0.476031	0.0198193	0.00307226	1.1e-10	206933	0.476031	0.0196666	0.00307258	1.54711e-10	0.00386096
2	rs17479393	145653287	T	0.248111	0.0458324	0.00353356	1.8e-38	209025	0.248111	0.0457455	0.003535	2.65092e-38	0
2	rs7562756	171360643	T	0.304575	0.0194758	0.00334322	5.7e-09	205791	0.304575	0.0198865	0.00334363	2.72132e-09	0.00133312
2	rs74527054	174277357	T	0.133488	0.0597798	0.00449493	2.3e-40	208325	0.133488	0.0597552	0.00450019	3.09024e-40	-0.0266893
2	rs13015604	174432648	T	0.019262	0.0791502	0.0111057	1e-12	209084	0.019262	0.0821686	0.0111193	1.47113e-13	-0.0340807
2	rs10171980	174495916	T	0.10026	-0.0308627	0.00507767	1.2e-09	209471	0.10026	-0.028791	0.0050838	1.48499e-08	-0.0247309
2	rs16862069	174607506	C	0.0204527	0.175123	0.0107385	8.7e-60	210650	0.0204527	0.167752	0.0107567	7.85787e-55	0.0270316
2	rs12614526	174837167	A	0.363823	0.0224123	0.00319268	2.2e-12	206486	0.363823	0.0214848	0.00319499	1.76152e-11	0.00329783
2	rs71421546	176991857	A	0.0418593	0.12844	0.00765774	3.9e-63	206900	0.0418593	0.110164	0.00786978	1.59392e-44	-0.149957
2	rs6718516	176991924	G	0.343354	-0.0285867	0.00320407	4.6e-19	210442	0.343354	-0.0198596	0.00324453	9.30183e-10	-0.065036
2	rs3850167	177096308	T	0.4571	0.0314052	0.00308642	2.6e-24	206022	0.4571	0.020898	0.00314168	2.89455e-11	0.0168567
2	rs16863925	177396517	A	0.014886	0.124335	0.0125692	4.5e-23	210228	0.014886	0.128133	0.0125913	2.52892e-24	-0.0197919
2	rs6718863	177584961	C	0.415958	0.0443155	0.00309241	1.4e-46	209537	0.415958	0.0371509	0.00314943	4.09054e-32	-0.1849
2	rs10186950	177794254	C	0.495013	-0.0484036	0.00305008	1e-56	209282	0.495013	-0.0390636	0.00313293	1.10588e-35	-0.128103
2	rs34480822	177907230	T	0.0604106	0.0657075	0.00638659	8e-25	210361	0.0604106	0.0523091	0.00644456	4.78652e-16	0
2	rs11678462	202952129	C	0.193645	0.0437915	0.00385379	6.4e-30	209989	0.193645	0.0437362	0.00385497	7.81804e-30	-0.00220479
2	rs1861386	206599428	C	0.402855	-0.0202929	0.00310127	6e-11	210561	0.402855	-0.0202154	0.00310159	7.13602e-11	0
2	rs7349332	219756383	T	0.146121	0.0753333	0.00430664	1.6e-68	210259	0.146121	0.0618452	0.00483804	2.03732e-37	0.454421
2	rs77157375	219779911	A	0.0351391	0.111534	0.008265	1.7e-41	210211	0.0351391	0.0571909	0.00928221	7.21308e-10	-0.00210226
2	rs77177529	223070676	T	0.103786	-0.0495609	0.00502487	6e-23	207381	0.103786	-0.0439682	0.00509782	6.41474e-18	-0.168408
2	rs59277927	223074399	A	0.20185	0.0308552	0.00379102	4e-16	210383	0.20185	0.0251696	0.0038458	5.96174e-11	-0.000482881
2	rs10185460	232804522	T	0.328309	-0.0214263	0.00325059	4.4e-11	209077	0.328309	-0.0214139	0.00325101	4.49283e-11	-0.000395916
2	rs12615081	239495682	A	0.460476	0.0234252	0.0030577	1.8e-14	209722	0.460476	0.0345005	0.00309022	6.08855e-29	-0.137218
2	rs11684254	239695893	G	0.342736	0.091327	0.0032068	2.1e-178	209533	0.342736	0.0881609	0.00341814	1.08896e-146	0.311816
2	rs56116740	239752767	C	0.348922	0.0509797	0.0031992	3.6e-57	209316	0.348922	0.0244151	0.00337363	4.58549e-13	-0.0232565
2	rs4075018	239949681	A	0.205144	0.0411398	0.00376599	8.8e-28	210582	0.205144	0.0391919	0.00377013	2.60243e-25	0.0115731
2	rs4852018	240014774	A	0.459875	0.0205496	0.00305696	1.8e-11	209878	0.459875	0.0179154	0.0030668	5.16617e-09	0.0771356
2	rs13010577	240085674	C	0.426856	0.0203849	0.0031118	5.7e-11	205643	0.426856	0.0199069	0.00312164	1.80512e-10	-0.00652555
2	rs76710549	241313160	T	0.410341	0.0232823	0.00317118	2.1e-13	200202	0.410341	0.0242493	0.00317258	2.11569e-14	-0.0233171
2	rs1134941	242255378	A	0.409475	0.0256853	0.00311482	1.6e-16	207634	0.409475	0.0260636	0.0031162	6.06824e-17	0
3	rs13313995	4747360	A	0.406587	0.0194834	0.00312636	4.6e-10	206587	0.406587	0.0202512	0.0031289	9.65323e-11	-0.0384136
3	rs11715919	5069430	C	0.324301	0.0192912	0.00332117	6.3e-09	201566	0.324301	0.0200352	0.00332384	1.66286e-09	0.00239898
3	rs2616534	11608114	C	0.197468	0.0354774	0.00385777	3.7e-20	206521	0.197468	0.0354292	0.00385857	4.23325e-20	0.00138269
3	rs3749180	20113989	A	0.391038	0.0229062	0.00316259	4.4e-13	204535	0.391038	0.0228662	0.00316299	4.85459e-13	0
3	rs62244773	30518433	T	0.302963	-0.0270583	0.0033609	8.2e-16	204211	0.302963	-0.0270583	0.00336143	8.30303e-16	0
3	rs2293304	41291081	A	0.456383	0.0252852	0.00310585	3.9e-16	203539	0.456383	0.0252852	0.00310635	3.95775e-16	0
3	rs7432993	65038539	C	0.169936	0.0317638	0.00409251	8.4e-15	206191	0.169936	0.0317638	0.0040931	8.47071e-15	0
3	rs13434277	78105225	G	0.385283	0.018745	0.00317874	3.7e-09	203579	0.385283	0.018745	0.003179	3.71289e-09	0
3	rs9838703	107427969	T	0.387904	0.0262406	0.00317369	1.4e-16	203683	0.387904	0.0260915	0.00317437	2.04494e-16	-0.0084869
3	rs10511286	110207583	T	0.379775	-0.0224181	0.00316323	1.4e-12	206695	0.379775	-0.0220889	0.00316404	2.92563e-12	-0.00266733
3	rs150338507	114052621	G	0.0253387	-0.08207	0.00976279	4.2e-17	206937	0.0253387	-0.0674313	0.00989625	9.50366e-12	-0.0915499
3	rs10934270	114103747	T	0.402998	0.0302639	0.00314478	6.4e-22	204700	0.402998	0.026283	0.00317151	1.1591e-16	-0.101714
3	rs2669902	114260448	G	0.22122	-0.0289782	0.00369827	4.7e-15	206732	0.22122	-0.0226529	0.00375271	1.57569e-09	-0.0184186
3	rs78705757	114570327	C	0.0216089	-0.0659091	0.0105566	4.3e-10	206775	0.0216089	-0.0662032	0.0105617	3.65114e-10	0
3	rs115182912	125993274	A	0.0213922	0.196141	0.0106659	1.6e-75	204266	0.0213922	0.18859	0.0107035	1.7455e-69	-0.0713451
3	rs76358556	126014827	G	0.204856	-0.0269347	0.00380657	1.5e-12	206398	0.204856	-0.0378021	0.00394056	8.54912e-22	-0.249963
3	rs35892873	126068948	T	0.310046	-0.0471627	0.00334434	3.7e-45	203461	0.310046	-0.0554041	0.0034546	6.95812e-58	-0.000342374
3	rs66626713	135658994	A	0.352045	0.0202439	0.0032277	3.6e-10	205003	0.352045	0.0216907	0.0032307	1.89438e-11	-0.0107318
3	rs68035927	138649661	G	0.0689266	0.0498457	0.00605877	1.9e-16	206772	0.0689266	0.0422907	0.00610995	4.46544e-12	-0.0506322
3	rs1553877	138723826	C	0.110534	-0.083242	0.00488799	4.9e-65	207147	0.110534	-0.0639853	0.00514678	1.75006e-35	-0.0219853
3	rs539857911	138977743	A	0.00544036	-0.112337	0.0208853	7.5e-08	206430	0.00544036	-0.126502	0.0209676	1.60719e-09	-0.0544877
3	rs13087765	138985983	T	0.360214	-0.0302944	0.00320917	3.7e-21	205213	0.360214	-0.0350076	0.003525	3.04512e-23	-0.304478
3	rs9853827	139002193	T	0.217568	-0.0412991	0.0037233	1.4e-28	206356	0.217568	-0.0456022	0.00398455	2.49808e-30	-0.0472684
3	rs1873665	139015297	A	0.00813845	0.14669	0.0170616	8.1e-18	207294	0.00813845	0.130423	0.0171671	3.02453e-14	-0.0359202
3	rs6439846	139028971	A	0.138788	0.0994137	0.00444874	1.3e-110	205486	0.138788	0.0906757	0.00456691	9.98733e-88	-0.00236049
3	rs7650602	141147414	C	0.449023	-0.0389111	0.00312491	1.4e-35	201540	0.449023	-0.0390429	0.00312655	8.73265e-36	0
3	rs56188194	151658413	G	0.281343	0.0689945	0.00344809	4.6e-89	202302	0.281343	0.0644634	0.00351952	6.17226e-75	-0.174258
3	rs35894886	151740972	C	0.198068	-0.0571898	0.00386039	1.2e-49	205634	0.198068	-0.0432845	0.00392972	3.24776e-28	0.0494567
3	rs13093352	152013014	G	0.231727	-0.0254125	0.00366947	4.3e-12	203223	0.231727	-0.0290976	0.00369031	3.14911e-15	-0.000925337
3	rs1872981	157499186	G	0.438659	-0.0205302	0.00309344	3.2e-11	206749	0.438659	-0.0203528	0.00309382	4.75149e-11	0
3	rs833268	181517982	G	0.385758	0.0235853	0.00319292	1.5e-13	201663	0.385758	0.0223794	0.00320538	2.91337e-12	-0.0789513
3	rs9834564	181629223	C	0.23805	-0.0222802	0.00360613	6.5e-10	206545	0.23805	-0.0206564	0.00362204	1.17731e-08	-0.0440732
3	rs73189972	182226557	G	0.0655613	-0.0344897	0.00620023	2.7e-08	206868	0.0655613	-0.0369804	0.00622042	2.76452e-09	-0.0541291
3	rs2607948	182247437	T	0.0700699	-0.0575485	0.00602064	1.2e-21	206212	0.0700699	-0.0726051	0.00616397	5.01063e-32	0.0686656
3	rs4859135	182332176	A	0.156486	0.0435493	0.00424988	1.2e-24	204281	0.156486	0.0321353	0.00478655	1.89805e-11	0.459586
3	rs74614808	182335635	T	0.037724	0.0706666	0.00806755	2e-18	206163	0.037724	0.060278	0.00925704	7.43663e-11	0.00014702
3	rs3733164	184442449	G	0.491635	0.0171186	0.00307573	2.6e-08	206060	0.491635	0.0171667	0.00307607	2.39511e-08	-0.00222867
3	rs698115	189902494	T	0.466483	0.0179517	0.00308795	6.1e-09	205294	0.466483	0.0178364	0.00308826	7.67001e-09	0.00324248
3	rs1797849	193511570	C	0.0961909	0.038999	0.00524794	1.1e-13	203454	0.0961909	0.0387853	0.00524871	1.47396e-13	0
4	rs10032922	1781296	T	0.32031	-0.0201814	0.00330919	1.1e-09	204348	0.32031	-0.0201814	0.00330948	1.07369e-09	0
4	rs34811474	25408838	A	0.231998	0.0214241	0.00365204	4.5e-09	205014	0.231998	0.0214241	0.00365234	4.46811e-09	0
4	rs35608075	38593261	C	0.247088	-0.0238486	0.00362914	5e-11	198827	0.247088	-0.0238486	0.00362952	5.00718e-11	0
4	rs4864709	53879085	C	0.371232	0.0194321	0.00318962	1.1e-09	205154	0.371232	0.0195519	0.00319	8.83722e-10	0.00715988
4	rs6822736	54541846	C	0.336689	-0.0196127	0.00327827	2.2e-09	202984	0.336689	-0.0196882	0.00327869	1.91441e-09	0.00557827
4	rs11724094	56367646	A	0.371193	-0.0180358	0.00319465	1.6e-08	204523	0.371193	-0.017836	0.00319496	2.37011e-08	-0.00169401
4	rs11945101	57544353	C	0.324179	0.0201649	0.00331486	1.2e-09	202370	0.324179	0.0202076	0.00331517	1.09092e-09	0
4	rs10019396	75138298	A	0.217223	0.0263335	0.00374444	2e-12	204339	0.217223	0.0300377	0.00377092	1.6441e-15	-0.119425
4	rs6819541	75341885	G	0.416046	0.0230461	0.00319187	5.2e-13	196810	0.416046	0.0263706	0.00321451	2.33297e-16	-0.00293074
4	rs72658365	81199371	C	0.0852259	0.110888	0.00554448	5.5e-89	202913	0.0852259	0.0730934	0.00595788	1.3393e-34	0.359055
4	rs7681907	81205868	A	0.415367	0.0680743	0.0031293	6.3e-105	204437	0.415367	0.0504594	0.00336104	6.03059e-51	-0.0908149
4	rs6811219	81251198	C	0.192179	-0.0529382	0.00392041	1.5e-41	204033	0.192179	-0.0421533	0.00394813	1.3072e-26	0
4	rs13107325	103188709	T	0.0758327	-0.0526545	0.00582808	1.6e-19	204617	0.0758327	-0.0535076	0.00582954	4.3636e-20	0.00293545
4	rs62331124	106034930	C	0.310765	-0.0339009	0.00335651	5.5e-24	201827	0.310765	-0.0315332	0.0033604	6.36643e-21	-0.00322124
4	rs13534	107270027	A	0.260484	-0.0231585	0.00350846	4.1e-11	205456	0.260484	-0.0273409	0.00352765	9.15564e-15	0.0746279
4	rs62311678	107556329	T	0.0567565	0.068654	0.00665135	5.6e-25	205631	0.0567565	0.0811787	0.00687779	3.7654e-32	-0.229971
4	rs1425252	107573741	A	0.469321	0.0268527	0.0030921	3.8e-18	204552	0.469321	0.0282129	0.00322084	1.96156e-18	-0.100275
4	rs17037148	107883068	T	0.0752452	-0.0696344	0.00583841	8.6e-33	205295	0.0752452	-0.0621514	0.00588032	4.13206e-26	0.00508971
4	rs76067940	108052995	T	0.0354681	-0.119511	0.00835787	2.2e-46	203700	0.0354681	-0.102068	0.00848348	2.42946e-33	0.134947
4	rs2189203	108414390	A	0.340587	-0.0276462	0.0032459	1.6e-17	205856	0.340587	-0.0202166	0.00328235	7.31266e-10	0
4	rs2589850	124531422	C	0.239644	-0.0229685	0.00363525	2.6e-10	202318	0.239644	-0.0232922	0.00366311	2.03619e-10	-0.0764797
4	rs2060285	124746377	A	0.326134	0.0266172	0.00329856	7.1e-16	203712	0.326134	0.0253784	0.00330883	1.72131e-14	-0.0162718
4	rs6857137	125130440	G	0.489688	0.0191556	0.00307754	4.8e-10	205840	0.489688	0.0214497	0.0030925	4.03214e-12	0
4	rs10519717	145480340	C	0.147158	-0.0276162	0.00435137	2.2e-10	205014	0.147158	-0.0276689	0.00435179	2.04333e-10	-0.00161417
4	rs7687559	154385925	C	0.398047	-0.0239876	0.00317485	4.2e-14	201700	0.398047	-0.0240199	0.0031753	3.88981e-14	0
5	rs75096272	36630209	A	0.030337	0.0522976	0.00894991	5.1e-09	206762	0.030337	0.051986	0.00895078	6.32303e-09	-0.00584118
5	rs11953595	40059773	A	0.262669	-0.0232272	0.00349165	2.9e-11	206323	0.262669	-0.0233203	0.00349226	2.42678e-11	-0.0102384
5	rs72748034	44441530	G	0.0371483	-0.0476902	0.00814311	4.7e-09	205410	0.0371483	-0.0482789	0.0081442	3.0662e-09	0
5	rs4700229	57114951	A	0.426075	-0.0209729	0.00312306	1.9e-11	204256	0.426075	-0.0207924	0.00312425	2.83001e-11	0.0202286
5	rs10061189	57351600	G	0.444368	-0.0198051	0.00311348	2e-10	203547	0.444368	-0.0194035	0.00311451	4.6632e-10	-0.00719302
5	rs6858964	58861037	C	0.292078	-0.0190585	0.00337661	1.7e-08	206662	0.292078	-0.0193629	0.0033772	9.84277e-09	-0.00323261
5	rs72770776	67267821	T	0.226362	0.0380113	0.00366985	3.9e-25	206495	0.226362	0.0378646	0.00367084	6.02899e-25	0
5	rs7716685	81879900	T	0.420813	0.017172	0.00312466	3.9e-08	204737	0.420813	0.0175662	0.00312502	1.89703e-08	-0.00568663
5	rs10462383	82048688	T	0.44156	0.0271341	0.00310286	2.2e-18	205173	0.44156	0.026901	0.0031045	4.50827e-18	-0.0249193
5	rs10035349	82273379	A	0.255044	-0.0232773	0.00353205	4.4e-11	205533	0.255044	-0.0225826	0.00353352	1.64853e-10	-0.000236857
5	rs1366594	88376061	C	0.472164	-0.0260487	0.00307272	2.3e-17	207007	0.472164	-0.0265234	0.00307343	6.13982e-18	0.00635641
5	rs269704	92731180	C	0.236712	0.0367604	0.00365915	9.6e-24	201320	0.236712	0.0369018	0.00366014	6.63117e-24	0.000496538
5	rs78408340	102338739	G	0.00955305	-0.09786	0.0157921	5.8e-10	206462	0.00955305	-0.10085	0.0157971	1.7245e-10	-0.0212734
5	rs115505614	102422968	T	0.0501475	-0.059649	0.0070596	2.9e-17	205190	0.0501475	-0.0604564	0.00706242	1.12579e-17	0.000131421
5	rs17842602	111058657	G	0.134554	0.0283933	0.00450597	3e-10	206052	0.134554	0.0283165	0.00450642	3.30846e-10	0.00337694
5	rs1396609	118685885	G	0.309989	0.0207228	0.00334033	5.5e-10	204132	0.309989	0.0208488	0.00334077	4.35584e-10	0.00735404
5	rs509256	122490489	C	0.243814	-0.0426805	0.0035954	1.7e-32	204311	0.243814	-0.0364667	0.00367439	3.25535e-23	-0.205209
5	rs72787559	122501419	T	0.124251	0.0504596	0.00469663	6.3e-27	202896	0.124251	0.0405384	0.00479942	3.00088e-17	0.00202953
5	rs2057655	131807624	A	0.184971	0.0295397	0.00396568	9.4e-14	205468	0.184971	0.0277338	0.00397205	2.90512e-12	-0.0542868
5	rs72801474	132444128	A	0.0927204	-0.043833	0.00529702	1.3e-16	206371	0.0927204	-0.0419594	0.00530579	2.61067e-15	-0.00620788
5	rs10479170	137356013	G	0.214303	-0.0207386	0.0037456	3.1e-08	206245	0.214303	-0.0217254	0.00374734	6.72883e-09	-0.0261126
5	rs2436396	139533563	A	0.296911	-0.0207406	0.00338703	9.2e-10	203432	0.296911	-0.0214194	0.00338856	2.59715e-10	0.00709944
5	rs34433004	141717428	A	0.350923	0.0197449	0.00322203	8.9e-10	206028	0.350923	0.0200589	0.00322252	4.82746e-10	0
5	rs10035725	153870479	G	0.497517	-0.0243993	0.00307935	2.3e-15	205491	0.497517	-0.0231266	0.00309868	8.43397e-14	0.0522827
5	rs10072750	153924850	A	0.362428	0.0196808	0.00319594	7.4e-10	206417	0.362428	0.0236905	0.00323124	2.27224e-13	-0.141592
5	rs1846967	153931556	A	0.03334	0.0605424	0.0085763	1.7e-12	205508	0.03334	0.0649113	0.008706	8.92397e-14	-0.00577574
5	rs182720683	157373243	A	0.020828	0.0542765	0.0107742	4.7e-07	205799	0.020828	0.0782168	0.0110771	1.65135e-12	0.22858
5	rs3117738	157460731	C	0.269772	-0.0341665	0.0034613	5.6e-23	206364	0.269772	-0.0339953	0.00356452	1.46848e-21	-0.0641291
5	rs6556349	157879264	G	0.45839	0.0291983	0.00309398	3.8e-21	204940	0.45839	0.0339041	0.00314737	4.65708e-27	0.0989858
5	rs112371596	157945998	T	0.0226367	0.059985	0.0103154	6.1e-09	206948	0.0226367	0.0676278	0.0104445	9.48309e-11	-0.112299
5	rs5025401	158099961	A	0.468191	-0.0167283	0.00308679	6e-08	205361	0.468191	-0.0211549	0.00315972	2.15413e-11	0.159855
5	rs7710925	158245634	A	0.402605	0.0321275	0.00313888	1.4e-24	205524	0.402605	-0.0416945	0.00393952	3.54883e-26	-0.596835
5	rs7736883	158343969	G	0.386345	-0.105945	0.00315844	1.1e-246	204904	0.386345	-0.138399	0.00396336	3.73626e-267	0
5	rs6859752	171851934	T	0.311105	-0.0328136	0.0033149	4.2e-23	206808	0.311105	-0.0328466	0.00331571	3.9061e-23	0.002997
5	rs2964049	173830622	G	0.371667	-0.0181234	0.00319056	1.3e-08	204940	0.371667	-0.0181416	0.00319085	1.30414e-08	-0.00226408
5	rs61739424	177683905	A	0.0457271	-0.0407348	0.00734345	2.9e-08	207044	0.0457271	-0.0415401	0.00734456	1.55036e-08	0.0122703
5	rs629241	177933945	C	0.371354	0.0198434	0.00317846	4.3e-10	206568	0.371354	0.0202076	0.00317902	2.06334e-10	0
6	rs3778607	403799	A	0.451855	-0.0342522	0.00305771	4e-29	210294	0.451855	-0.0202944	0.00330523	8.2471e-10	0.119272
6	rs10900944	413389	A	0.0147699	0.0751715	0.0126678	3e-09	208633	0.0147699	0.0917513	0.0128117	7.97809e-13	-0.0665614
6	rs9392026	453415	G	0.408729	0.0387045	0.00310243	1e-35	209327	0.408729	0.0674837	0.00398402	2.33704e-64	0.585131
6	rs2316793	456143	C	0.20054	-0.0205189	0.00382181	7.9e-08	208054	0.20054	-0.0612844	0.00503415	4.28939e-34	0.00357037
6	rs75294181	1367583	A	0.0938284	0.0288106	0.00524146	3.9e-08	208574	0.0938284	0.0294337	0.00524215	1.96775e-08	0.00211621
6	rs11756214	1408767	G	0.258801	0.0203606	0.00348872	5.3e-09	208674	0.258801	0.0201189	0.00348921	8.11609e-09	-0.00303303
6	rs4142082	4383332	G	0.375527	0.0274203	0.00315566	3.6e-18	208584	0.375527	0.0269718	0.003159	1.36459e-17	0.0403301
6	rs6597081	4604347	T	0.296169	0.0246041	0.003413	5.6e-13	200623	0.296169	0.0232858	0.00341624	9.34882e-12	-0.00332162
6	rs71531541	7066481	C	0.270952	0.0246867	0.00344636	7.9e-13	207633	0.270952	0.0239736	0.00344734	3.54447e-12	-0.00917378
6	rs6597371	8893181	C	0.119727	-0.0272793	0.00472664	7.9e-09	206913	0.119727	-0.0301206	0.00474709	2.22339e-10	-0.0832081
6	rs430329	9016098	A	0.492058	-0.0421953	0.0030704	5.6e-43	206612	0.492058	-0.0431672	0.0030912	2.56558e-44	0.0689561
6	rs2146959	9116357	G	0.427376	-0.0316999	0.00311688	2.7e-24	204849	0.427376	-0.0294434	0.00312714	4.71146e-21	0.00447366
6	rs1590534	9329579	A	0.440881	0.0800484	0.00307561	2.5e-149	208293	0.440881	0.0934765	0.00329679	7.5213e-177	0.300454
6	rs9394647	9450006	T	0.385542	-0.0309285	0.00314483	8e-23	207880	0.385542	-0.0680461	0.00361396	4.39476e-79	-0.384254
6	rs7739844	9489952	C	0.350177	-0.0358769	0.00323998	1.7e-28	203866	0.350177	-0.0259684	0.00362154	7.47017e-13	-0.101735
6	rs4715321	9576203	T	0.493548	-0.031717	0.00308746	9.3e-25	204399	0.493548	-0.0191966	0.00323132	2.8365e-09	-0.057464
6	rs16892494	9690843	G	0.13734	0.0851423	0.00444658	1e-81	207643	0.13734	0.0830417	0.00453329	5.92695e-75	0.000656677
6	rs72834043	10236775	G	0.215946	-0.0302851	0.00371154	3.4e-16	208850	0.215946	-0.0291228	0.003714	4.45688e-15	0.0024166
6	rs6915310	16758002	T	0.169738	0.0378824	0.00409932	2.4e-20	205672	0.169738	0.0375681	0.00410045	5.09652e-20	0.00129858
6	rs6919858	19836015	A	0.463746	0.01746	0.00306308	1.2e-08	208804	0.463746	0.0178521	0.00306404	5.66628e-09	0.0217495
6	rs17224527	20632766	A	0.32745	-0.026526	0.00326998	5e-16	206859	0.32745	-0.0266453	0.0032715	3.80354e-16	0.00405885
6	rs1199350	21811331	T	0.467348	-0.023691	0.00313162	3.9e-14	199538	0.467348	-0.0203331	0.00316282	1.28631e-10	0.124987
6	rs6935891	21921476	G	0.149502	-0.0562146	0.00428926	3e-39	208128	0.149502	-0.0392784	0.00464386	2.71698e-17	-0.360039
6	rs9368375	21921974	G	0.424178	0.0373453	0.00309509	1.6e-33	208107	0.424178	0.0274453	0.00332627	1.56985e-16	-0.00856656
6	rs9358694	23786129	T	0.208841	0.0206437	0.00375897	4e-08	208686	0.208841	0.0212144	0.00375943	1.67134e-08	0
6	rs2744977	34563060	G	0.140382	-0.0253572	0.0043917	7.7e-09	209325	0.140382	-0.0254041	0.00439205	7.28999e-09	7.99664e-05
6	rs57402213	37812691	G	0.15806	0.0270166	0.00418134	1e-10	209388	0.15806	0.0268945	0.00418178	1.26476e-10	-0.00299
6	rs2477826	41428950	T	0.29813	-0.0191053	0.00333299	9.9e-09	209592	0.29813	-0.0191041	0.00333328	9.96524e-09	0.000343377
6	rs9472325	44650213	C	0.185001	-0.0521668	0.00392915	3.2e-40	209160	0.185001	-0.0458983	0.00409386	3.5811e-29	-0.278696
6	rs755	44795790	T	0.297444	0.0331655	0.00334795	3.9e-23	207933	0.297444	0.0234566	0.003488	1.75641e-11	-0.043718
6	rs1026149	45753819	T	0.253534	0.0270069	0.00351304	1.5e-14	208563	0.253534	0.0298431	0.00351854	2.21972e-17	0
6	rs2024586	85483286	T	0.233863	-0.0212326	0.00361235	4.2e-09	208379	0.233863	-0.024458	0.00363718	1.76266e-11	0.116236
6	rs1359602	85827524	C	0.355528	0.0221385	0.0032017	4.7e-12	207412	0.355528	0.0246524	0.00322381	2.05744e-14	0
6	rs13209911	100816477	T	0.129359	0.0315362	0.00455666	4.5e-12	208326	0.129359	0.0267703	0.00461353	6.53129e-09	-0.155608
6	rs9376959	100845429	T	0.144594	-0.0361691	0.00434245	8.1e-17	208851	0.144594	-0.0311684	0.00439701	1.35536e-12	-0.001708
6	rs6939130	105973866	G	0.0298665	0.0907309	0.00897	4.7e-24	208910	0.0298665	0.0925347	0.00915423	5.07036e-24	0.140313
6	rs9372092	106008068	T	0.0697223	-0.0489068	0.0060023	3.7e-16	208456	0.0697223	-0.0418709	0.00616178	1.08119e-11	0.143512
6	rs10457129	106036061	A	0.487961	-0.0487635	0.00308031	1.9e-56	205289	0.487961	-0.0416453	0.00314901	6.30194e-40	0.0107294
6	rs9480594	106183999	T	0.0626828	-0.0476212	0.00632246	5e-14	207418	0.0626828	-0.040101	0.00651911	7.68507e-10	-0.181077
6	rs12214131	106207921	A	0.366003	0.0487349	0.00319376	1.4e-52	205639	0.366003	0.0388749	0.00327238	1.50864e-32	0.0390764
6	rs1911740	106255702	G	0.110833	-0.0295164	0.00485968	1.2e-09	209329	0.110833	-0.0388999	0.00489966	2.03319e-15	-0.0468618
6	rs72613226	106320460	G	0.129283	-0.035151	0.00458744	1.8e-14	205632	0.129283	-0.0407947	0.00460316	7.83543e-19	0.0218937
6	rs72941618	106455881	T	0.0569671	-0.0400678	0.00658333	1.2e-09	209245	0.0569671	-0.0399699	0.0066099	1.47595e-09	0.0816495
6	rs9398070	106623391	T	0.39102	0.0264961	0.00314251	3.4e-17	207142	0.39102	0.0272972	0.00315606	5.18921e-18	-0.00078517
6	rs574056	111626990	T	0.057863	0.049137	0.00654793	6.2e-14	208417	0.057863	0.0501067	0.00657924	2.61904e-14	-0.0801869
6	rs3851227	111826301	C	0.143051	-0.0258178	0.00436983	3.5e-09	208126	0.143051	-0.0256317	0.00444797	8.28433e-09	0.136499
6	rs804193	112008025	T	0.0412422	0.0693798	0.0077075	2.2e-19	207360	0.0412422	0.0825247	0.00779773	3.56694e-26	-0.0742296
6	rs11153311	112009325	G	0.121738	0.0408345	0.00472042	5.1e-18	204457	0.121738	0.0429624	0.0047635	1.89662e-19	0
6	rs2139841	122268115	A	0.299717	0.0205554	0.00333851	7.4e-10	208259	0.299717	0.020475	0.00333884	8.65861e-10	-0.00142648
6	rs4896598	125261410	G	0.269242	0.019689	0.0034506	1.2e-08	207969	0.269242	0.0208622	0.00345126	1.49575e-09	-0.00374629
6	rs71563664	125780022	C	0.26741	0.01961	0.00344536	1.3e-08	209507	0.26741	0.0206841	0.00344646	1.95444e-09	-0.00125154
6	rs9491565	126459465	G	0.326849	0.0311914	0.00325765	1e-21	208600	0.326849	0.0317518	0.00325864	1.95937e-22	0.010573
6	rs1361108	126767600	T	0.453803	-0.0584507	0.0030621	3.1e-81	209297	0.453803	-0.0596016	0.00306609	3.61443e-84	-0.00816035
6	rs1415701	130345835	A	0.263749	0.0206634	0.00353846	5.2e-09	200380	0.263749	0.0202912	0.00353927	9.85677e-09	-0.0111377
6	rs6903705	131379667	T	0.228086	0.0358926	0.00363684	5.7e-23	209149	0.228086	0.0368459	0.00363816	4.16609e-24	0.00111177
6	rs1041478	135451197	G	0.419077	-0.0221531	0.00311131	1.1e-12	206713	0.419077	-0.0221225	0.00311173	1.16565e-12	0
6	rs7773781	151562113	G	0.250394	-0.0193578	0.00352612	4e-08	208766	0.250394	-0.0193578	0.00352637	4.03194e-08	0
6	rs4710758	170455060	T	0.318189	-0.0266678	0.00327536	3.9e-16	209300	0.318189	-0.0266678	0.00327587	3.9308e-16	0
7	rs34886151	528649	A	0.0411406	0.0459148	0.0077258	2.8e-09	206912	0.0411406	0.0674103	0.00796104	2.50669e-17	-0.189824
7	rs9691699	533352	C	0.458848	0.0620721	0.00309668	2.2e-89	204239	0.458848	0.0577836	0.00337117	7.39506e-66	-0.333111
7	rs62433864	564213	A	0.149499	-0.0703667	0.00438524	6.1e-58	199027	0.149499	-0.0404189	0.00470163	8.19918e-18	0
7	rs58327496	16351899	G	0.163747	-0.0241115	0.0041333	5.4e-09	208256	0.163747	-0.0233608	0.00413384	1.5941e-08	-0.0052264
7	rs73683128	18697667	A	0.124437	0.0546428	0.0046276	3.5e-32	208706	0.124437	0.0464497	0.00463498	1.22548e-23	0.0426575
7	rs67248060	18899163	T	0.36528	0.11681	0.00320118	1.6e-291	203759	0.36528	0.116231	0.00323217	3.45801e-283	-0.0280899
7	rs6969316	18955687	A	0.293263	-0.0244196	0.00339295	6.1e-13	204171	0.293263	-0.0280559	0.00344639	3.9319e-16	-0.166462
7	rs2526626	19041337	A	0.251897	-0.036587	0.00356309	9.8e-25	203568	0.251897	-0.0267405	0.00371178	5.83751e-13	0.0913317
7	rs2965030	19065012	A	0.0350237	-0.0467242	0.0083427	2.1e-08	207117	0.0350237	-0.0485651	0.00853033	1.2466e-08	0.187033
7	rs6964466	19137857	A	0.392554	-0.0456828	0.00315924	2.2e-47	204530	0.392554	-0.0307699	0.00333455	2.76768e-20	0.177607
7	rs17140672	19141259	G	0.168928	-0.0431813	0.00409093	4.8e-26	207279	0.168928	-0.035028	0.00416898	4.38704e-17	-0.0492789
7	rs73325511	19145326	C	0.0729641	-0.0454274	0.00587903	1.1e-14	208368	0.0729641	-0.0602241	0.0059087	2.14311e-24	-0.000502507
7	rs76178013	26797758	A	0.0860555	-0.0307664	0.00545747	1.7e-08	207982	0.0860555	-0.0300563	0.00545807	3.65498e-08	0.00480801
7	rs6960085	29400310	T	0.479817	0.0251041	0.00308652	4.2e-16	204863	0.479817	0.0251852	0.00308705	3.39614e-16	0
7	rs56298917	46686211	A	0.301141	-0.0250534	0.00335045	7.6e-14	206200	0.301141	-0.0254374	0.00337556	4.85593e-14	0.0430852
7	rs4724511	46885232	C	0.337668	-0.0485267	0.00324189	1.2e-50	207082	0.337668	-0.0249524	0.00372605	2.13101e-11	-0.393669
7	rs10273229	46909143	T	0.232561	0.0621705	0.00363327	1.2e-65	206529	0.232561	0.0464481	0.00395647	7.96749e-32	-0.134595
7	rs73094874	46915563	G	0.0558776	-0.0674793	0.00669448	6.8e-24	205996	0.0558776	-0.0460694	0.00716484	1.27667e-10	-0.041335
7	rs12668152	47033057	C	0.479423	-0.032704	0.00306897	1.6e-26	207179	0.479423	-0.0345013	0.00307553	3.32722e-29	0
7	rs6964487	68590957	G	0.457173	0.0916595	0.0030729	1.7e-195	207048	0.457173	0.0634941	0.00457157	7.39785e-44	-0.744751
7	rs6969369	68597691	C	0.405481	-0.0910758	0.00314699	3.7e-184	203264	0.405481	-0.0395326	0.00468698	3.32431e-17	0.0495518
7	rs4718886	68898689	G	0.253508	-0.08241	0.00352468	6.7e-121	206714	0.253508	-0.0806452	0.0035403	7.37183e-115	-0.00140362
7	rs4717827	73301489	G	0.144518	-0.0278653	0.00438551	2.1e-10	204887	0.144518	-0.0277363	0.00438595	2.55039e-10	0
7	rs79292568	85092810	A	0.0662206	-0.05555	0.00616212	2e-19	207446	0.0662206	-0.0553032	0.00616338	2.88915e-19	0.00416329
7	rs62470182	91077684	A	0.438795	-0.019528	0.00310377	3.1e-10	205365	0.438795	-0.0196469	0.00310434	2.47015e-10	0.0127776
7	rs1003827	92616518	T	0.33762	0.0191281	0.00324267	3.7e-09	207185	0.33762	0.0192367	0.00324322	3.00446e-09	0.00285596
7	rs139978687	101405820	T	0.249751	0.0325076	0.003545	4.7e-20	206848	0.249751	0.0324476	0.00354573	5.6315e-20	0
7	rs1036646	130759798	T	0.205538	0.0325209	0.00379966	1.1e-17	206616	0.205538	0.0325115	0.00380033	1.17951e-17	0.00119842
7	rs34281554	130996614	A	0.458643	0.0448994	0.00307864	3.5e-48	206848	0.458643	0.0448292	0.00308023	5.52077e-48	0.000474772
7	rs75511207	139881300	C	0.0975519	0.0321433	0.00516492	4.9e-10	207447	0.0975519	0.0304276	0.00516858	3.93204e-09	-0.0305686
7	rs12538711	140001939	G	0.49416	-0.0224731	0.00306182	2.1e-13	207884	0.49416	-0.0219394	0.00306379	8.01686e-13	-0.00776222
7	rs2252397	140225750	A	0.436891	0.0256217	0.0030911	1.1e-16	207223	0.436891	0.0250723	0.00309215	5.12948e-16	0.000818718
7	rs4725792	148634851	T	0.364362	-0.0197166	0.00321611	8.8e-10	203371	0.364362	-0.0199825	0.00321651	5.21498e-10	0
8	rs66798303	12939915	T	0.367562	-0.0179973	0.00324504	2.9e-08	199030	0.367562	-0.0179973	0.00324528	2.92813e-08	0
8	rs9693533	29648854	A	0.438669	-0.0271348	0.00311666	3.1e-18	203646	0.438669	-0.0268468	0.00311748	7.19926e-18	-0.0119952
8	rs2595041	29852712	C	0.355596	0.0186365	0.00321515	6.8e-09	205676	0.355596	0.0182324	0.00321566	1.42898e-08	-0.00410724
8	rs743398	37690918	G	0.451523	-0.0183413	0.00317423	7.6e-09	195247	0.451523	-0.0181511	0.00317455	1.07978e-08	0
8	rs13282134	49206630	T	0.213161	-0.0241061	0.00379813	2.2e-10	201351	0.213161	-0.0241061	0.0037985	2.20677e-10	0
8	rs11774977	74361511	A	0.447291	-0.0188837	0.00313511	1.7e-09	200494	0.447291	-0.0185834	0.00313562	3.09324e-09	-0.0121544
8	rs4143530	77593246	C	0.134629	0.0363108	0.00454358	1.3e-15	202534	0.134629	0.0359851	0.00454462	2.41018e-15	0
8	rs13257021	95965695	A	0.470442	-0.0190911	0.00309383	6.8e-10	204305	0.470442	-0.0190629	0.00309411	7.22768e-10	-0.00106484
8	rs3133683	101033174	C	0.442432	0.0268067	0.00310476	5.9e-18	204840	0.442432	0.0266171	0.00310537	1.02303e-17	-0.000829929
8	rs668941	108943013	A	0.348137	0.0551803	0.00323322	2.6e-65	205107	0.348137	0.0254323	0.0034516	1.7288e-13	0.285059
8	rs7841949	109068624	T	0.224375	0.0533775	0.00370746	5.4e-47	203494	0.224375	0.0550878	0.00392238	8.32669e-45	-0.0555265
8	rs79206101	109145555	T	0.01088	0.325917	0.0148834	2.7e-106	203925	0.01088	0.327861	0.0151205	2.9541e-104	-0.0186419
8	rs77767830	109268396	T	0.0288483	0.156631	0.00925265	2.8e-64	202871	0.0288483	0.164192	0.00940129	2.65368e-68	0.0023833
8	rs800890	116439639	T	0.229196	0.0337082	0.00371305	1.1e-19	199978	0.229196	0.0326278	0.00371453	1.57974e-18	0.00281799
8	rs72681825	116979466	C	0.0443306	-0.0733462	0.00750927	1.6e-22	203875	0.0443306	-0.0575832	0.00762476	4.28171e-14	-0.171417
8	rs727993	116997911	A	0.431173	0.0369554	0.00312217	2.5e-32	203671	0.431173	0.029581	0.00318788	1.70705e-20	-0.108578
8	rs10090449	117225989	T	0.0550098	-0.0545764	0.00675722	6.7e-16	205226	0.0550098	-0.0457659	0.00679938	1.68624e-11	0.000979712
8	rs62524935	122638071	G	0.222607	0.0213241	0.00370928	9e-09	204618	0.222607	0.0212822	0.00370962	9.63605e-09	0.00205027
8	rs6987181	126001027	G	0.0391232	-0.0553548	0.00797792	4e-12	203605	0.0391232	-0.0548678	0.00797922	6.1411e-12	0.00330407
8	rs76729148	129771787	T	0.0906059	-0.0484515	0.00537148	1.9e-19	204882	0.0906059	-0.0416646	0.00540457	1.26656e-14	-0.104049
8	rs72728705	129876192	G	0.189021	0.0386479	0.00395729	1.6e-22	202887	0.189021	0.0362848	0.00398099	7.90066e-20	0.0168384
8	rs11785932	130698432	T	0.306729	-0.0234761	0.0033589	2.8e-12	203056	0.306729	-0.0232384	0.00336132	4.72937e-12	-0.0043762
8	rs12548670	131010698	A	0.323613	0.0215233	0.00334044	1.2e-10	199459	0.323613	0.0215372	0.00334155	1.15398e-10	0
9	rs617453	223339	A	0.452101	-0.0223518	0.00313655	1e-12	199904	0.452101	-0.022303	0.00313695	1.16225e-12	-0.00101896
9	rs35880221	3906221	T	0.0868468	-0.0360542	0.00548833	5.1e-11	203940	0.0868468	-0.0356656	0.00548945	8.18743e-11	-0.00318747
9	rs539206	4036719	A	0.202437	0.0247832	0.0038734	1.6e-10	201115	0.202437	0.0254168	0.00387561	5.4486e-11	-0.0304964
9	rs7020673	4291747	C	0.499652	0.0165362	0.00308752	8.5e-08	204434	0.499652	0.0169148	0.00308941	4.37324e-08	0.000582531
9	rs7860397	5644555	A	0.391481	0.0200006	0.00318969	3.6e-10	201005	0.391481	0.0201036	0.00319005	2.93892e-10	0.000571926
9	rs12340775	13226945	A	0.0499475	0.0681052	0.00717281	2.2e-21	199497	0.0499475	0.0680958	0.00717444	2.27853e-21	0
9	rs4878737	38020544	T	0.260129	0.029777	0.00353154	3.4e-17	202931	0.260129	0.029777	0.00353215	3.44849e-17	0
9	rs17095	75206337	C	0.476554	0.0203355	0.00308622	4.4e-11	205042	0.476554	0.020954	0.00308729	1.14353e-11	-0.0218523
9	rs77123275	77074097	T	0.0498526	0.0664105	0.00712937	1.2e-20	202305	0.0498526	0.0676084	0.00713261	2.57274e-21	-0.00332805
9	rs7029276	82234395	T	0.0845587	0.0417629	0.00555521	5.6e-14	203922	0.0845587	0.0406402	0.00556309	2.766e-13	-0.0497267
9	rs138257199	82318383	C	0.0246697	-0.0607616	0.0100965	1.8e-09	198626	0.0246697	-0.057791	0.0101099	1.08872e-08	-0.00692211
9	rs2378518	83470923	A	0.322742	-0.0232277	0.00333071	3.1e-12	200902	0.322742	-0.0189137	0.00339932	2.6374e-08	-0.201205
9	rs11138885	83488864	C	0.0810999	0.043385	0.00564556	1.5e-14	205090	0.0810999	0.0377961	0.00576219	5.40492e-11	-0.00161632
9	rs78530397	92706670	C	0.114991	0.026978	0.00485864	2.8e-08	202799	0.114991	0.0270673	0.0048591	2.54092e-08	0.00407432
9	rs7048945	93902576	G	0.0810024	0.0345439	0.0056615	1.1e-09	204183	0.0810024	0.0349505	0.00566239	6.72672e-10	-0.0072416
9	rs6479579	97636198	T	0.0466483	0.0435789	0.00731643	2.6e-09	204649	0.0466483	0.0436594	0.00731735	2.42308e-09	0.00550207
9	rs17346310	100649533	C	0.242354	0.0222943	0.00361301	6.8e-10	203253	0.242354	0.0222628	0.00361353	7.23138e-10	0.00264908
9	rs73667301	109628051	G	0.0600656	0.0787916	0.00650232	8.5e-34	203986	0.0600656	0.0793091	0.00650498	3.42697e-34	0.000305532
9	rs10117687	111051626	A	0.31914	0.021192	0.00337311	3.3e-10	197054	0.31914	0.0193449	0.00339981	1.27055e-08	-0.11944
9	rs10759298	111460075	T	0.448217	-0.0229708	0.0031147	1.6e-13	203034	0.448217	-0.0184382	0.00316767	5.85897e-09	-0.135577
9	rs62575014	111526722	A	0.101336	0.0337537	0.00514577	5.4e-11	202031	0.101336	0.0310211	0.00519848	2.41144e-09	0.00223047
9	rs10981922	116544406	G	0.361033	-0.0325278	0.00322901	7.2e-24	202484	0.361033	-0.0331023	0.00323053	1.22429e-24	-0.0207915
9	rs12683020	116814661	G	0.225051	-0.021061	0.00369955	1.2e-08	204104	0.225051	-0.0218337	0.00370065	3.63599e-09	0.00218763
9	rs16936765	126808021	G	0.183232	0.0263514	0.0040001	4.5e-11	203441	0.183232	0.026376	0.00400055	4.30764e-11	-0.00161766
9	rs73668018	129151884	T	0.120163	-0.028588	0.00475857	1.9e-09	203503	0.120163	-0.0285188	0.00475899	2.06502e-09	0.00150193
9	rs2005079	131942573	G	0.332633	-0.017817	0.00328468	5.8e-08	203420	0.332633	-0.0179251	0.00328494	4.84901e-08	-0.000936153
9	rs869457	133924451	T	0.314421	-0.0290509	0.00336607	6.1e-18	199432	0.314421	-0.0291219	0.00336672	5.15294e-18	-0.00372687
9	rs3922735	140080583	A	0.25687	-0.0195177	0.00353861	3.5e-08	203828	0.25687	-0.0196947	0.00353891	2.61864e-08	0
10	rs71477837	3826151	G	0.158235	0.0240612	0.0042172	1.2e-08	205666	0.158235	0.0239994	0.00421753	1.26756e-08	-0.00173318
10	rs10905359	8449891	A	0.378669	-0.0188217	0.0031809	3.3e-09	204652	0.378669	-0.0188901	0.00318121	2.88494e-09	-0.00484413
10	rs718641	11779908	C	0.305569	-0.0215912	0.00335047	1.2e-10	204520	0.305569	-0.0216746	0.00335084	9.90443e-11	0
10	rs11592754	32619572	C	0.142994	-0.0451778	0.00439658	9.1e-25	205598	0.142994	-0.0451778	0.0043977	9.32043e-25	0
10	rs7905367	54334653	G	0.203191	0.0292869	0.00382495	1.9e-14	205655	0.203191	0.0294377	0.00382551	1.41379e-14	0.0038454
10	rs1906458	62915786	A	0.43908	-0.0317662	0.00309973	1.2e-24	205807	0.43908	-0.0318019	0.00310055	1.10229e-24	-0.00321286
10	rs2394146	67252327	T	0.412591	0.0177579	0.00313078	1.4e-08	205088	0.412591	0.0176239	0.00313104	1.81491e-08	0.000956419
10	rs7898528	77231608	G	0.210373	0.0363442	0.00378203	7.3e-22	204982	0.210373	0.0391654	0.00378641	4.47085e-25	-0.0107706
10	rs1951742	77737308	A	0.206658	0.0225086	0.00382938	4.2e-09	202642	0.206658	0.0308329	0.00386841	1.58118e-15	-0.123461
10	rs11001639	77910791	C	0.185937	0.024434	0.0039988	9.9e-10	201284	0.185937	0.0256569	0.0040368	2.0742e-10	0.0264586
10	rs1247471	78025213	G	0.372991	-0.0184176	0.0031875	7.6e-09	205036	0.372991	-0.0182944	0.0032169	1.2932e-08	-0.0329572
10	rs1907343	78167388	C	0.0698106	0.0510251	0.00603333	2.7e-17	206070	0.0698106	0.0367639	0.00612048	1.89329e-09	-0.0455943
10	rs117246174	78171666	G	0.0294749	0.0846278	0.00908739	1.2e-20	206183	0.0294749	0.056856	0.00928353	9.10316e-10	-0.152581
10	rs11001783	78203593	A	0.441741	-0.0638897	0.00314321	7.5e-92	199584	0.441741	-0.0577463	0.00322743	1.35273e-71	0.0429776
10	rs17480656	78807020	G	0.119118	-0.0360223	0.00476711	4.1e-14	204290	0.119118	-0.031163	0.00477402	6.68244e-11	-0.00203833
10	rs17516020	79538734	A	0.264337	0.0325283	0.00355418	5.6e-20	198278	0.264337	0.0315282	0.0035553	7.45093e-19	-0.000241336
10	rs12266954	80509347	T	0.127488	-0.0331851	0.00463741	8.3e-13	203644	0.127488	-0.0323346	0.00463861	3.15234e-12	0.00977737
10	rs6858	81142365	T	0.412108	-0.0184748	0.00318963	6.9e-09	197656	0.412108	-0.0187807	0.00319017	3.93156e-09	0.00398841
10	rs11202719	90091325	G	0.355238	0.0300669	0.00322971	1.3e-20	203865	0.355238	0.0301701	0.00323042	9.68851e-21	0
10	rs34306087	119299355	T	0.322408	0.0222955	0.00334776	2.7e-11	198973	0.322408	0.0226074	0.00334816	1.45644e-11	-0.00470827
10	rs3781452	126355129	C	0.367331	0.0641213	0.00320745	6.5e-89	203407	0.367331	0.0642223	0.00321063	5.18279e-89	0
11	rs4757420	12415077	T	0.164183	-0.0252825	0.00416043	1.2e-09	205106	0.164183	-0.0253962	0.00416084	1.03689e-09	-0.00479841
11	rs10831912	12856414	T	0.399053	-0.0181974	0.00317883	1e-08	201049	0.399053	-0.0182896	0.00317912	8.76534e-09	0
11	rs6416054	27235388	T	0.069974	-0.0469934	0.00605146	8.1e-15	204406	0.069974	-0.037477	0.00611743	8.99663e-10	-0.147134
11	rs2169849	27419134	C	0.429736	0.0345619	0.0031675	1e-27	198062	0.429736	0.0248365	0.00329417	4.71702e-14	0.242112
11	rs74677637	27427496	T	0.0428995	0.0860328	0.00763429	1.9e-29	203496	0.0428995	0.0694624	0.00786506	1.03036e-18	0
11	rs4551754	44171456	C	0.308443	0.0253366	0.00333947	3.3e-14	204783	0.308443	0.0255546	0.00335168	2.45113e-14	-0.0347599
11	rs117802187	44375452	C	0.0424038	0.0751285	0.00768939	1.5e-22	202861	0.0424038	0.057805	0.00775097	8.79951e-14	-0.110143
11	rs10769041	44388505	T	0.210614	-0.068167	0.00382634	5.4e-71	199867	0.210614	-0.0450689	0.00417358	3.49427e-27	0.386817
11	rs11037975	44410862	G	0.300063	-0.0674844	0.00340571	2.2e-87	199633	0.300063	-0.0485667	0.0037092	3.58359e-39	0
11	rs174592	61618608	G	0.373003	-0.0307135	0.00320478	9.4e-22	202769	0.373003	-0.0308326	0.00320553	6.67644e-22	0.00239673
11	rs480989	65493992	A	0.112221	0.034557	0.00489743	1.7e-12	203869	0.112221	0.0353869	0.00489868	5.05645e-13	-0.0136495
11	rs12808959	69087550	C	0.329565	0.0277833	0.00328831	2.9e-17	203882	0.329565	0.0244956	0.00330757	1.30228e-13	-0.0666269
11	rs11263432	69247354	C	0.359975	-0.0329806	0.00324188	2.6e-24	201135	0.359975	-0.0287067	0.0032815	2.17079e-18	-0.145099
11	rs559664	69332260	G	0.330166	0.0262986	0.00327313	9.4e-16	205594	0.330166	0.019851	0.00331911	2.2201e-09	0
11	rs485642	95978219	G	0.283249	0.0219816	0.00344139	1.7e-10	202620	0.283249	0.0219816	0.00344173	1.69402e-10	0
11	rs613808	116710968	A	0.28105	0.0201508	0.0034642	6e-09	200915	0.28105	0.0201897	0.00346451	5.62372e-09	-0.00134346
11	rs579682	122014110	C	0.283535	-0.0315816	0.00344459	4.8e-20	202077	0.283535	-0.0316367	0.00344533	4.21187e-20	0.00384148
11	rs575334	125869966	T	0.384973	0.0190548	0.00317434	1.9e-09	204204	0.384973	0.0190526	0.00317474	1.95732e-09	0.00721679
11	rs35600242	126288308	T	0.20138	0.0315488	0.00386673	3.4e-16	202575	0.20138	0.0313866	0.00386746	4.83491e-16	0
12	rs10845461	12209127	G	0.0822821	-0.0292461	0.00561222	1.9e-07	204848	0.0822821	-0.0316432	0.00562678	1.86935e-08	0.0681977
12	rs71457130	12271574	T	0.0635712	0.0549342	0.00632522	3.8e-18	204516	0.0635712	0.0503429	0.00636889	2.69015e-15	-0.0838483
12	rs10845503	12428341	A	0.302076	-0.0330219	0.00335661	7.7e-23	205042	0.302076	-0.0301221	0.00336999	3.95119e-19	-0.0182224
12	rs11537452	12575996	T	0.398579	0.0240408	0.0031497	2.3e-14	204842	0.398579	0.0222987	0.00315326	1.53116e-12	0.00210406
12	rs7313259	14628773	T	0.460782	-0.019315	0.00308543	3.8e-10	205968	0.460782	-0.0193306	0.00308585	3.74519e-10	-0.00106288
12	rs10841580	20786822	T	0.338512	-0.0276531	0.00332671	9.4e-17	196560	0.338512	-0.0272858	0.00332746	2.40032e-16	-0.00171822
12	rs77594504	26393658	T	0.0978391	-0.0549606	0.00520876	5e-26	203362	0.0978391	-0.0344095	0.00530303	8.66116e-11	-0.184117
12	rs10842700	26430361	C	0.262841	0.0723148	0.00349895	6.8e-95	204993	0.262841	0.0676086	0.00356343	2.85837e-80	-0.00192245
12	rs2162034	27990850	A	0.294507	-0.0270251	0.00339276	1.6e-15	203678	0.294507	-0.0238841	0.00349046	7.77196e-12	0.221185
12	rs10843030	28095013	G	0.0409438	-0.0696024	0.00778777	4e-19	204524	0.0409438	-0.0463114	0.00805703	9.03286e-09	-0.0635866
12	rs74416281	28099722	A	0.0891653	0.0365156	0.00542416	1.7e-11	203881	0.0891653	0.0318897	0.00556871	1.02474e-08	0.206665
12	rs7970617	28207017	C	0.442169	0.0252836	0.00316617	1.4e-15	197003	0.442169	0.0190233	0.00324974	4.80475e-09	0.00128382
12	rs11049328	28235066	A	0.0820033	0.0331619	0.00560361	3.3e-09	206106	0.0820033	0.036632	0.0056284	7.59425e-11	0.0232971
12	rs10743640	29203549	T	0.215177	-0.0571791	0.00374822	1.5e-52	205146	0.215177	-0.0572278	0.00375164	1.54646e-52	0
12	rs11614785	50880422	G	0.337933	-0.0386166	0.00330241	1.4e-31	199564	0.337933	-0.0385842	0.00330365	1.62664e-31	-0.00579871
12	rs7961185	52932592	G	0.487974	0.0267678	0.00312889	1.2e-17	199134	0.487974	0.0277739	0.00313393	7.83568e-19	0.0502339
12	rs3842942	52955064	C	0.16507	-0.0291775	0.00416368	2.4e-12	203890	0.16507	-0.0302641	0.0041708	3.98122e-13	-0.0238056
12	rs7962971	54045187	C	0.093053	0.0341801	0.00530529	1.2e-10	205095	0.093053	0.0339069	0.00530885	1.69327e-10	0.00104173
12	rs180807105	54349901	G	0.00679101	-0.177302	0.0187781	3.7e-21	204789	0.00679101	-0.182806	0.018802	2.41316e-22	0.0446589
12	rs17110109	54668908	C	0.388956	0.0182886	0.00315676	6.9e-09	205706	0.388956	0.0193753	0.00316143	8.86252e-10	-0.00602493
12	rs1800189	57589865	C	0.312484	-0.0209896	0.00331779	2.5e-10	206006	0.312484	-0.021282	0.00331844	1.42444e-10	0.00493543
12	rs12825098	63054660	A	0.0471687	0.0496588	0.00725154	7.5e-12	206131	0.0471687	0.050194	0.0072526	4.4902e-12	0.000388809
12	rs2700068	68042059	A	0.366417	0.0185314	0.00320754	7.6e-09	203976	0.366417	0.0183527	0.00320788	1.05825e-08	0.0074669
12	rs11178737	71720402	T	0.0928669	0.0378447	0.00528878	8.3e-13	206739	0.0928669	0.0378249	0.00528965	8.6313e-13	0
12	rs10777538	94133284	G	0.448223	0.0192162	0.00313839	9.2e-10	199996	0.448223	0.0192162	0.00313868	9.21821e-10	0
12	rs10861775	108144091	A	0.333865	0.025816	0.00326404	2.6e-15	205588	0.333865	0.0257944	0.00326455	2.75909e-15	-0.00350357
12	rs10778623	108720576	T	0.427514	-0.0199793	0.0031118	1.4e-10	205564	0.427514	-0.0198942	0.00311213	1.63219e-10	0.000852276
12	rs35514224	115373279	C	0.423477	0.0180764	0.00313016	7.7e-09	203668	0.423477	0.0184278	0.00313077	3.95602e-09	-0.0150814
12	rs2428247	115746949	T	0.410769	0.0187826	0.00315771	2.7e-09	201869	0.410769	0.0193074	0.00315842	9.77795e-10	0.00644405
12	rs61640416	118329098	A	0.162763	-0.0246146	0.00416806	3.5e-09	205792	0.162763	-0.0244699	0.00416857	4.3555e-09	-0.00309297
12	rs1671753	120856859	A	0.207072	0.0218498	0.00380023	8.9e-09	205461	0.207072	0.0213537	0.00380078	1.92928e-08	-0.0110426
12	rs1271309	124820705	A	0.160862	-0.0332131	0.00420242	2.7e-15	204341	0.160862	-0.033054	0.00420339	3.73081e-15	-0.00161234
12	rs78472887	130562418	C	0.133368	-0.0668255	0.00457687	2.8e-48	201043	0.133368	-0.066835	0.0045793	3.021e-48	0
13	rs1073230	30743369	T	0.376769	-0.0266393	0.00322183	1.4e-16	199846	0.376769	-0.0226771	0.00325236	3.11296e-12	-0.126041
13	rs2031998	30783452	C	0.194794	0.0349211	0.00393157	6.6e-19	200904	0.194794	0.0290726	0.00397309	2.52855e-13	-0.0348784
13	rs9315009	31025452	C	0.299135	-0.0246432	0.0034083	4.8e-13	200024	0.299135	-0.0226245	0.00341489	3.46701e-11	-0.00873074
13	rs9578178	31069970	A	0.427137	-0.0201252	0.00315037	1.7e-10	200606	0.427137	-0.019137	0.00315707	1.34748e-09	-0.000252007
13	rs1998697	36300045	A	0.192375	-0.0236477	0.00393054	1.8e-09	202971	0.192375	-0.0233829	0.00393094	2.70739e-09	0.00147189
13	rs9315846	42103422	T	0.356726	-0.0200059	0.00323186	6e-10	203262	0.356726	-0.0199961	0.00323216	6.14793e-10	0.00092432
13	rs2773285	44820767	C	0.278027	0.0221378	0.00352117	3.2e-10	195751	0.278027	0.0221481	0.00352152	3.18793e-10	0
13	rs7318746	73626552	T	0.299111	0.0188988	0.00340203	2.8e-08	200793	0.299111	0.0194671	0.00340341	1.06603e-08	-0.0255139
13	rs11619505	74246427	C	0.429359	0.0177338	0.00314194	1.7e-08	201430	0.429359	0.0182418	0.00314321	6.4921e-09	-0.00273465
13	rs3818416	78474468	A	0.233809	0.0212754	0.00366798	6.6e-09	202138	0.233809	0.0214024	0.00366831	5.39858e-09	0
13	rs9559793	111059567	A	0.0959606	0.0339413	0.00530596	1.6e-10	199469	0.0959606	0.0329905	0.00530888	5.1581e-10	-0.0302601
13	rs41275110	111114554	A	0.197374	-0.0239768	0.00389149	7.2e-10	203075	0.197374	-0.0232512	0.0038936	2.34874e-09	0
14	rs225847	30549848	T	0.210498	0.038781	0.00379335	1.6e-24	203659	0.210498	0.038781	0.00379431	1.59982e-24	0
14	rs10148309	51201711	T	0.147683	-0.0267905	0.0043773	9.3e-10	201999	0.147683	-0.0266137	0.00437775	1.20711e-09	0.00520976
14	rs140613174	54125962	T	0.0350792	-0.0588793	0.00850385	4.4e-12	199020	0.0350792	-0.0607368	0.00850965	9.51142e-13	0.0318005
14	rs4898815	54361223	G	0.180867	0.0238708	0.00403537	3.3e-09	201938	0.180867	0.0230026	0.00405045	1.35466e-08	-0.0797534
14	rs2071047	54418411	A	0.407024	-0.0186041	0.00316954	4.4e-09	200932	0.407024	-0.0174507	0.00318005	4.07556e-08	0
14	rs10134446	68997635	G	0.42274	0.0187029	0.00314419	2.7e-09	201946	0.42274	0.018998	0.00314467	1.52852e-09	0.0117652
14	rs945310	70178337	T	0.104774	-0.0401003	0.00504849	2e-15	203765	0.104774	-0.0404576	0.00504961	1.12827e-15	0
14	rs8011097	81702736	T	0.445618	-0.017651	0.00312132	1.6e-08	202421	0.445618	-0.017651	0.00312156	1.56258e-08	0
14	rs61977111	95237215	C	0.133032	-0.0347784	0.00461237	4.7e-14	198537	0.133032	-0.0349266	0.00461306	3.69685e-14	-0.00428746
14	rs8019453	101910778	T	0.149619	-0.0327489	0.0043463	4.9e-14	202680	0.149619	-0.0329045	0.00434694	3.74439e-14	0.000651902
14	rs56256371	105563060	C	0.418483	0.018093	0.00318189	1.3e-08	197739	0.418483	0.0181085	0.00318214	1.26545e-08	0
15	rs150962800	33260973	T	0.026358	-0.0779417	0.00964656	6.5e-16	203975	0.026358	-0.071911	0.00968767	1.14546e-13	0.0902323
15	rs11639303_G_A	33360483	A	0.353191	-0.0234557	0.0032313	3.9e-13	204231	0.353191	-0.0212362	0.00324493	5.97322e-11	0.00232116
15	rs62018005	40691052	A	0.326018	-0.0212676	0.0033146	1.4e-10	201805	0.326018	-0.0210911	0.00331498	1.98669e-10	0
15	rs2703594	57488790	C	0.208728	-0.041698	0.00379902	5e-28	204300	0.208728	-0.0416227	0.00380025	6.45544e-28	-0.00205619
15	rs34324867	60842258	A	0.203067	0.0310497	0.00393045	2.8e-15	194845	0.203067	0.028517	0.00393766	4.41755e-13	-0.0538491
15	rs2433025	61007668	A	0.398446	-0.0319537	0.00316605	6e-24	202710	0.398446	-0.0307218	0.00318019	4.44187e-22	-0.0639605
15	rs1680446	61076312	T	0.034866	-0.0461493	0.00844058	4.6e-08	203224	0.034866	-0.0505843	0.00846061	2.24791e-09	0.00188556
15	rs77951645	61168183	G	0.0163568	0.131948	0.0121574	1.9e-27	204789	0.0163568	0.126237	0.01217	3.29829e-25	-0.0111541
15	rs4272977	61609613	G	0.0510318	-0.050727	0.00702263	5.1e-13	203972	0.0510318	-0.0489883	0.0070242	3.07588e-12	-0.000535252
15	rs1498507	67367706	C	0.462711	-0.0162117	0.00309581	1.6e-07	204479	0.462711	-0.0183003	0.00310994	3.99362e-09	0.0956038
15	rs10152593	67475435	T	0.295554	0.0226398	0.00342787	4e-11	199134	0.295554	0.0244017	0.00344378	1.38318e-12	0.00440576
15	rs12902958	70040254	A	0.103044	0.0899581	0.00509187	7.5e-70	203029	0.103044	0.107185	0.00532612	4.50634e-90	-0.291484
15	rs7180247	70046036	G	0.425755	0.0178902	0.00312587	1e-08	203941	0.425755	0.0370908	0.00326743	7.27668e-30	0
15	rs2074585	91009484	G	0.486853	0.0395078	0.0030889	1.9e-37	204258	0.486853	0.0395814	0.00309016	1.46321e-37	-0.00457306
15	rs2071382	91428197	T	0.473816	0.0228733	0.00311143	2e-13	201832	0.473816	0.023013	0.00311187	1.41156e-13	-0.00136565
15	rs28510513	99044417	T	0.199101	-0.0304596	0.00392929	9.1e-15	197862	0.199101	-0.0302773	0.0039299	1.31521e-14	0.000338848
15	rs2641224	101233879	T	0.286525	-0.020063	0.00342864	4.9e-09	202728	0.286525	-0.0194408	0.00343045	1.45209e-08	-0.029963
15	rs930847	101558562	G	0.229998	0.0224807	0.00370396	1.3e-09	200514	0.229998	0.0217665	0.00370595	4.26967e-09	0
16	rs117208012	347063	T	0.0213903	-0.0617499	0.0106884	7.6e-09	203728	0.0213903	-0.0619786	0.0106893	6.70269e-09	0.000465552
16	rs986358	3011514	C	0.370355	0.022759	0.00321162	1.4e-12	202536	0.370355	0.0226919	0.00321204	1.61031e-12	-0.000603929
16	rs143205344	4389928	T	0.00570616	0.113988	0.0205273	2.8e-08	203791	0.00570616	0.11468	0.0205289	2.32013e-08	0.000623649
16	rs59642482	9148601	A	0.371915	-0.0317819	0.00321225	4.4e-23	202061	0.371915	-0.0318957	0.00321303	3.17724e-23	-0.00215261
16	rs17523630	11680860	C	0.473753	-0.0202109	0.00313801	1.2e-10	198441	0.473753	-0.0201192	0.0031384	1.44911e-10	0.00356961
16	rs1704528	14388750	C	0.332174	-0.0523661	0.00328352	2.9e-57	203480	0.332174	-0.0525138	0.00328564	1.68416e-57	0.00598354
16	rs7204169	21665897	C	0.337167	0.0332578	0.00328015	3.7e-24	202543	0.337167	0.0335742	0.00328104	1.414e-24	-0.00145251
16	rs61739285	27480797	T	0.0344621	-0.0561193	0.00847779	3.6e-11	203706	0.0344621	-0.0559936	0.00847869	4.00092e-11	0
16	rs34294937	49883927	A	0.220833	-0.0225411	0.00375349	1.9e-09	200970	0.220833	-0.0225411	0.00375382	1.91512e-09	0
16	rs118064296	67059547	C	0.0384353	-0.0702928	0.00805721	2.7e-18	203017	0.0384353	-0.0634008	0.00810475	5.17146e-15	-0.0307921
16	rs116008080	67254841	A	0.0232008	0.0600636	0.0102926	5.4e-09	202928	0.0232008	0.0641878	0.0103492	5.56764e-10	-0.0957112
16	rs12927959	67727069	G	0.299768	0.0233217	0.00337311	4.7e-12	203978	0.299768	0.0227173	0.00340672	2.58654e-11	7.34981e-05
16	rs7193466	77581854	G	0.381155	-0.0185533	0.00320611	7.2e-09	200937	0.381155	-0.01867	0.00320642	5.79055e-09	-0.00251805
16	rs113194286	79626236	G	0.0773324	-0.0389227	0.00585306	2.9e-11	199299	0.0773324	-0.0384807	0.00585946	5.12445e-11	-0.026251
16	rs12102860	79930839	G	0.05222	-0.0477173	0.00695158	6.7e-12	203686	0.05222	-0.0516429	0.00696317	1.20175e-13	-0.0479521
16	rs1842024	80102762	G	0.248601	-0.0211382	0.00359659	4.2e-09	201625	0.248601	-0.0237267	0.00360799	4.82836e-11	0.0458654
16	rs1466181	80617581	C	0.475455	0.0279674	0.0031602	8.8e-19	195559	0.475455	0.0278182	0.00319882	3.42605e-18	-0.126201
16	rs74794145	80675040	C	0.0351953	-0.0757793	0.00846921	3.6e-19	199981	0.0351953	-0.0670715	0.00854127	4.07377e-15	-0.0122354
16	rs117538856	80851978	A	0.0507191	0.053867	0.00703498	1.9e-14	204436	0.0507191	0.0603204	0.00706268	1.33371e-17	-0.0364939
16	rs139157021	80964600	C	0.0880674	0.0374585	0.00550025	9.7e-12	200507	0.0880674	0.0390595	0.00550598	1.30284e-12	-0.00125972
16	rs4258599	85293483	C	0.335483	0.0204585	0.00332688	7.8e-10	197442	0.335483	0.020003	0.00332781	1.84532e-09	-0.0183916
16	rs2966858	85321483	T	0.204686	-0.0328478	0.00385601	1.6e-17	201240	0.204686	-0.0325334	0.00385738	3.33881e-17	0.00239651
16	rs57119673	89784992	G	0.440524	0.0250371	0.00312716	1.2e-15	202108	0.440524	0.0251972	0.00312769	7.87196e-16	0
17	rs17834563	2172710	C	0.346745	-0.0299198	0.00323047	2e-20	206048	0.346745	-0.0298148	0.00323124	2.7824e-20	-0.0078628
17	rs9901627	2863152	G	0.335373	0.0196368	0.00327778	2.1e-09	203437	0.335373	0.0193262	0.00327818	3.73749e-09	-0.000907381
17	rs4151120	7342148	A	0.370605	-0.0195649	0.00322182	1.3e-09	201213	0.370605	-0.0197838	0.00322215	8.25575e-10	0.00423316
17	rs2529703	12269030	A	0.417508	0.0325905	0.00312722	2e-25	204772	0.417508	0.0331472	0.00313106	3.43876e-26	-0.0300965
17	rs4792260	12425843	A	0.371468	-0.0289105	0.00320972	2.1e-19	202496	0.371468	-0.0269074	0.00321278	5.51677e-17	-0.0237369
17	rs72809176	12460129	G	0.0495896	0.0936065	0.00710476	1.2e-39	204647	0.0495896	0.0945348	0.00711335	2.6539e-40	0
17	rs9907690	30057409	A	0.216398	-0.0203991	0.00375758	5.7e-08	203491	0.216398	-0.0205939	0.00375788	4.24869e-08	0.00225833
17	rs72821884	38897091	C	0.0230534	0.0590944	0.0103063	9.8e-09	203653	0.0230534	0.0622841	0.0103114	1.53805e-09	-0.0176609
17	rs2857249	39617139	C	0.312442	0.0226758	0.00334344	1.2e-11	202866	0.312442	0.022408	0.00334779	2.18075e-11	0.0452055
17	rs41283425	39925713	T	0.0501201	0.0572564	0.00704826	4.5e-16	205963	0.0501201	0.0559405	0.00705868	2.2802e-15	-0.00547679
17	rs4792819	43247957	C	0.295971	0.0337738	0.00340918	3.9e-23	201104	0.295971	0.0210424	0.00344239	9.79413e-10	-0.134228
17	rs199441	44773783	A	0.215491	-0.108479	0.00374505	1.8e-184	204670	0.215491	-0.109361	0.00380468	1.08101e-181	-0.0861085
17	rs199522	44849926	G	0.0260496	-0.0654	0.00969366	1.5e-11	204345	0.0260496	-0.0920478	0.00973254	3.1466e-21	-0.0100867
17	rs72833429	45885441	G	0.370063	-0.0184573	0.00319793	7.8e-09	204358	0.370063	-0.0225809	0.00320278	1.78384e-12	-0.00306134
17	rs73985893	46789957	G	0.129539	-0.0268305	0.00459186	5.1e-09	204915	0.129539	-0.0256288	0.00459354	2.41466e-08	-0.00557301
17	rs9896363	48006929	T	0.0647807	-0.0447955	0.0062655	8.7e-13	204830	0.0647807	-0.044896	0.00626704	7.84554e-13	-0.00313565
17	rs12951993	54760614	A	0.420472	0.0194796	0.00312859	4.8e-10	204259	0.420472	0.019133	0.00312934	9.71156e-10	-0.0098099
17	rs62060349	55231168	C	0.447764	0.061747	0.00312035	3.7e-87	202000	0.447764	0.0492682	0.00338489	5.40134e-48	-0.387713
17	rs12936050	55233853	T	0.155878	-0.0708784	0.0042495	1.9e-62	204794	0.155878	-0.0453356	0.00460814	7.71061e-23	-0.00663309
17	rs74364822	55673857	T	0.0601596	-0.0360373	0.00649858	2.9e-08	204038	0.0601596	-0.036037	0.00649967	2.94903e-08	0.000701636
17	rs7222794	63440753	C	0.245103	0.0266797	0.0036169	1.6e-13	201255	0.245103	0.0243735	0.00362259	1.71779e-11	0.0476972
17	rs62065084	63822357	C	0.258093	0.0369498	0.00351477	7.5e-26	205883	0.258093	0.0286261	0.00371347	1.27093e-14	0.320272
17	rs12942897	64002907	C	0.433593	0.0290366	0.00310534	8.7e-21	205665	0.433593	0.0203442	0.00327955	5.52717e-10	0
17	rs78057054	75905781	T	0.104706	-0.0338375	0.0050347	1.8e-11	205019	0.104706	-0.0338911	0.00503525	1.68771e-11	-0.0015992
17	rs9898002	79328964	G	0.188829	-0.0261703	0.00393721	3e-11	205174	0.188829	-0.0262127	0.00393763	2.79536e-11	0
18	rs29073	9971790	C	0.494336	-0.0347513	0.00309739	3.3e-29	203062	0.494336	-0.0311761	0.00313145	2.37923e-23	0.143539
18	rs17435937	10060003	G	0.0579203	-0.0740606	0.00669247	1.8e-28	199258	0.0579203	-0.0658071	0.00676378	2.26072e-22	0.000977706
18	rs35624710	10208774	A	0.333989	-0.0217974	0.00331416	4.8e-11	199397	0.333989	-0.0192435	0.00332401	7.07053e-09	0.0240337
18	rs88943	10353527	T	0.389276	-0.0354015	0.00318225	9.5e-29	202272	0.389276	-0.0366245	0.00319944	2.42963e-30	0.0854055
18	rs206528	10396160	A	0.371283	0.0203459	0.00319606	1.9e-10	204313	0.371283	0.0200175	0.00322489	5.39376e-10	0.0732517
18	rs56335910	10435832	G	0.368019	0.0351525	0.00324035	2e-27	199415	0.368019	0.0331724	0.00325277	2.01992e-24	0
18	rs11663772	22860846	C	0.0929228	-0.0405591	0.00532167	2.5e-14	204074	0.0929228	-0.041154	0.00532335	1.06835e-14	-0.0187865
18	rs7242518	24114806	G	0.397646	-0.0183813	0.00316168	6.1e-09	203478	0.397646	-0.0188399	0.00316249	2.56427e-09	0
18	rs28550327	42304100	G	0.262552	-0.0258212	0.00350489	1.7e-13	204815	0.262552	-0.023085	0.00350783	4.67262e-11	0.00901406
18	rs684329	42442139	C	0.129048	-0.0419007	0.0046034	8.9e-20	204500	0.129048	-0.0370173	0.00461739	1.08421e-15	0.048948
18	rs1450807	42703666	C	0.27025	-0.0373201	0.00349214	1.2e-26	202491	0.27025	-0.0234217	0.0035667	5.1418e-11	0.179466
18	rs1381556	42803331	C	0.279444	-0.0739393	0.00343942	1.6e-102	204107	0.279444	-0.0667638	0.00350461	6.53587e-81	0.0338345
18	rs74951270	43150994	T	0.081828	-0.0437767	0.00564034	8.4e-15	203802	0.081828	-0.0343655	0.00572398	1.92767e-09	-0.0818228
18	rs10502868	43153949	C	0.0723553	0.087459	0.00595458	7.7e-49	204532	0.0723553	0.0834435	0.00602777	1.39862e-43	-0.10364
18	rs72906315	43170678	T	0.126702	-0.0349245	0.00464994	5.9e-14	203616	0.126702	-0.029826	0.00471445	2.50765e-10	-0.000611638
18	rs74450593	46358787	A	0.0473627	0.0429292	0.00726556	3.5e-09	204549	0.0473627	0.0437249	0.00726682	1.77612e-09	-0.00660602
18	rs7241264	48991891	A	0.290664	0.0290607	0.00341067	1.6e-17	203093	0.290664	0.0295677	0.00341156	4.44055e-18	0.0080701
18	rs3933617	51859615	T	0.390444	-0.0205889	0.00316907	8.2e-11	203820	0.390444	-0.018777	0.00317464	3.32522e-09	-0.0441473
18	rs2958184	53151851	C	0.285054	0.0338074	0.003414	4.1e-23	205040	0.285054	0.0337068	0.00341968	6.41103e-23	0.0184922
18	rs613872	53210302	G	0.17354	0.0244606	0.00407916	2e-09	204143	0.17354	0.0223103	0.00408387	4.68075e-08	-0.0243385
18	rs686781	54236324	A	0.252492	-0.0252916	0.00355971	1.2e-12	203691	0.252492	-0.0255494	0.00356239	7.39193e-13	0.000328222
18	rs117997962	60853255	G	0.0215778	-0.0657619	0.0106205	5.9e-10	204582	0.0215778	-0.0675203	0.0106226	2.0671e-10	0.0126741
18	rs12457893	60926161	C	0.454682	0.0349526	0.00313812	8.2e-29	199437	0.454682	0.0352744	0.00313941	2.71489e-29	0
19	rs150985681	1236396	A	0.0253002	0.0547304	0.00985037	2.8e-08	203614	0.0253002	0.0549999	0.00985113	2.36256e-08	0.00211407
19	rs75483641	2123928	T	0.167412	-0.0254901	0.00417218	1e-09	200794	0.167412	-0.0256349	0.00417258	8.06452e-10	0.00220973
19	rs10417519	3316412	T	0.445121	0.022737	0.00312515	3.5e-13	201949	0.445121	0.0226965	0.0031256	3.82867e-13	-0.00458837
19	rs6510866	5982488	G	0.305615	-0.0261661	0.0033642	7.4e-15	202817	0.305615	-0.0260796	0.00336473	9.12687e-15	0
19	rs56160518	31200309	G	0.411449	0.0206043	0.00316161	7.2e-11	201263	0.411449	0.0206719	0.00316195	6.24712e-11	0.00338929
19	rs73030120	33880784	G	0.176527	-0.0257159	0.00408544	3.1e-10	200793	0.176527	-0.0258078	0.0040859	2.67873e-10	0.004044
19	rs1800472	41847860	A	0.0208107	-0.0657527	0.01085	1.4e-09	203087	0.0208107	-0.0805993	0.01091	1.49421e-13	-0.100605
19	rs1967334	41921580	A	0.389451	-0.0355808	0.00317868	4.4e-29	202693	0.389451	-0.0384632	0.00319666	2.40332e-33	0.0199542
19	rs9636121	42779057	G	0.0497074	0.0433907	0.00713671	1.2e-09	202497	0.0497074	0.0464806	0.00714117	7.57452e-11	-0.000135094
19	rs2910996	48140857	G	0.229941	0.0284075	0.00369154	1.4e-14	201879	0.229941	0.0286879	0.00369213	7.8472e-15	-0.00322809
19	rs1548476	58058536	A	0.425928	0.0178143	0.00312993	1.3e-08	203391	0.425928	0.0178925	0.00313019	1.08985e-08	0
20	rs1741318	4157600	A	0.394168	-0.0182578	0.00317973	9.4e-09	201785	0.394168	-0.0183938	0.00318001	7.28601e-09	0.00292589
20	rs6117725	7243009	C	0.233576	0.021657	0.00364669	2.9e-09	204646	0.233576	0.0217367	0.00364705	2.52117e-09	0.000144628
20	rs674491	10539931	C	0.375202	0.0184636	0.00317441	6e-09	206239	0.375202	0.0185679	0.00317474	4.95646e-09	0.00664096
20	rs6033058	11197256	G	0.368532	-0.0202475	0.00325376	4.9e-10	197738	0.368532	-0.0203665	0.00325418	3.8856e-10	-0.00397044
20	rs6041981	13257470	A	0.0885271	0.0419002	0.00544388	1.4e-14	203709	0.0885271	0.0502351	0.00557263	1.9756e-19	0.215651
20	rs17191004	13264554	A	0.180481	-0.0225734	0.00407172	3e-08	198683	0.180481	-0.0310641	0.00416773	9.09019e-14	-5.66931e-05
20	rs6137446	21790861	A	0.0844044	-0.115828	0.00552799	1.8e-97	205895	0.0844044	-0.0425469	0.00607497	2.494e-12	0.358005
20	rs6113393	21815192	C	0.399643	-0.144259	0.00314185	0	203633	0.399643	-0.0650083	0.00474229	9.06723e-43	0.312904
20	rs17739590	22016586	A	0.06615	-0.0944628	0.00620126	2.1e-52	204887	0.06615	-0.0945247	0.00752936	3.77265e-36	-0.185044
20	rs6047901	22093685	C	0.344514	-0.136166	0.00323672	0	204195	0.344514	-0.10182	0.0044277	5.08818e-117	0.0118237
20	rs6058874	31353785	G	0.402542	-0.0201333	0.00315097	1.7e-10	204023	0.402542	-0.0183636	0.00315159	5.65074e-09	0.00639531
20	rs6088466	32913534	A	0.303293	-0.0271254	0.00335727	6.5e-16	204526	0.303293	-0.0272816	0.00335791	4.48962e-16	-0.00518011
20	rs17265513	39832628	C	0.199998	-0.0621525	0.00384613	9.7e-59	205616	0.199998	-0.0623745	0.00384864	4.5069e-59	0.00261793
20	rs6012052	45473436	C	0.491135	0.0212351	0.003106	8.1e-12	202054	0.491135	0.0216077	0.00310647	3.5077e-12	0.00714278
20	rs66806308	46360465	T	0.208388	-0.025524	0.00384908	3.3e-11	199333	0.208388	-0.0258225	0.0038497	1.97771e-11	-0.00319096
20	rs6025157	55351869	A	0.378099	0.0236789	0.00317491	8.8e-14	205526	0.378099	0.0229121	0.00321518	1.0315e-12	0.143823
20	rs6127860	55388756	C	0.474771	0.0283164	0.00312214	1.2e-19	200381	0.474771	0.0225307	0.00316918	1.16612e-12	-0.0151988
20	rs17470924	55401739	A	0.13815	-0.0347104	0.0044551	6.6e-15	206133	0.13815	-0.0310067	0.00447262	4.13252e-12	0.0642132
20	rs985546	55434683	C	0.21946	-0.05353	0.00370948	3.3e-47	206518	0.21946	-0.0592709	0.00384443	1.25146e-53	0.240475
20	rs11696891	55443070	A	0.39647	0.0186093	0.00313553	2.9e-09	207094	0.39647	0.0333877	0.00324079	6.87807e-25	0.041369
20	rs1150428	55609255	G	0.22023	0.0233338	0.00372264	3.7e-10	204713	0.22023	0.0231297	0.00373147	5.69823e-10	-0.00848482
20	rs77225098	55662563	T	0.0550565	0.0427436	0.00675438	2.5e-10	205259	0.0550565	0.0418257	0.00676164	6.18162e-10	0
21	rs68088846	36208167	A	0.207481	0.0667327	0.0038221	2.9e-68	202548	0.207481	0.0648773	0.00382894	2.13436e-64	-0.0455266
21	rs35068491	36238307	C	0.210765	-0.0429366	0.00381098	1.9e-29	201568	0.210765	-0.0402908	0.00381616	4.66791e-26	0.0016866
21	rs115557929	44629340	T	0.0531031	0.0944382	0.00690271	1.3e-42	203194	0.0531031	0.0944312	0.00690625	1.46591e-42	-0.00749529
21	rs79628306	45935196	T	0.0142845	-0.10122	0.0130742	9.8e-15	202394	0.0142845	-0.101448	0.0130767	8.63637e-15	0.00545689
21	rs690333	46172675	C	0.37693	0.0271871	0.00319838	1.9e-17	202750	0.37693	0.0276993	0.00319911	4.78191e-18	0
22	rs9610447	20768891	C	0.250474	-0.0226209	0.00362172	4.2e-10	197837	0.250474	-0.022925	0.00362213	2.4653e-10	-0.000906812
22	rs6005455	27864890	T	0.372584	0.0345557	0.0032116	5.3e-27	201977	0.372584	0.0341996	0.00321301	1.85766e-26	-0.00580802
22	rs17381914	27930902	G	0.250068	0.0213871	0.00364216	4.3e-09	195839	0.250068	0.0225788	0.00364315	5.73284e-10	-0.0185969
22	rs28360615	29338656	C	0.154496	0.0552547	0.00430218	9.4e-38	201376	0.154496	0.0531567	0.00431895	8.22431e-35	-0.0811832
22	rs12157998	29532971	G	0.170865	-0.0345633	0.00412017	4.9e-17	202541	0.170865	-0.0299198	0.00413503	4.63137e-13	0.00143271
22	rs28528287	35880609	A	0.33574	0.0200007	0.0032941	1.3e-09	201316	0.33574	0.0198296	0.00329448	1.75437e-09	0.00222686
22	rs6007594	45728370	A	0.258838	-0.0377102	0.00352919	1.2e-26	203816	0.258838	-0.0380662	0.00353045	4.17535e-27	-0.0124086
22	rs9330813	46364161	A	0.315701	-0.0231914	0.00333853	3.7e-12	202319	0.315701	-0.0236365	0.00333918	1.45671e-12	0
