# Supplementary material for: Dissection of genetic variation and evidence for pleiotropy in male pattern baldness
Source: Nat Commun. 2018 Dec 20;9:5407. doi: 10.1038/s41467-018-07862-y (PMC6302097; doi:10.1038/s41467-018-07862-y)
Supplement: Supplementary file 8 — Supplementary Data 5 [file 41467_2018_7862_MOESM8_ESM.xlsx]

## Sheet: Sheet1
ChrX-only COJO. Coloured cells indicate SNPs in high-LD after COJO analysis. Red text denotes SNPs that were not significant after multiple regression in R.
Chr	SNP	bp	refA	freq	b	se	p	n	freq_geno	bJ	bJ_se	pJ	LD_r	Nearby_genes	Locus
23	rs6567508:3340273:T:C	3340273	C	0.341894	-0.0185128	0.00231018	1.1e-15	205265	0.341894	-0.0185395	0.00231054	1.0244e-15	0.000671242	intergenic (MXRA5/PRKX)	p22.3
23	rs112591782:8913182:A:G	8913182	G	0.267622	0.042671	0.00247521	1.3e-66	205031	0.267622	0.0426843	0.002477	1.52024e-66	0	intergenic (FAM9A/FAM9B)	p22.31
23	rs191814839:55132756:A:G	55132756	G	0.0133689	0.112737	0.00954146	3.2e-32	205189	0.0133689	0.120823	0.00960751	2.8649e-36	-0.032135	intergenic (PAGE2/FAM104B)	p11.21
23	rs150608359:55406493:C:A	55406493	A	0.0708139	-0.0697997	0.00427198	5.2e-60	205062	0.0708139	-0.776476	0.0133153	0	-0.0958531	intergenic (PAGE3/MAGEH1)	p11.21
23	rs5914340:55429217:T:G	55429217	G	0.127611	0.024474	0.00328429	9.2e-14	205273	0.127611	0.0401173	0.00341789	8.19205e-32	-0.0843789	intergenic (PAGE3/MAGEH1)	p11.21
23	rs17250872:55477621:T:C	55477621	C	0.0464868	-0.0408824	0.00520489	4e-15	205268	0.0464868	-0.0604074	0.00555584	1.55392e-27	-0.0158378	intergenic (PAGE3/MAGEH1)	p11.21
23	rs139777717:55507549:T:A	55507549	A	0.00511866	-0.111102	0.0153559	4.7e-13	205278	0.00511866	-0.0895731	0.0153993	6.00181e-09	-0.0134368	intergenic (MAGEH1/USP51)	p11.21
23	rs141050978:56352055:G:C	56352055	C	0.033902	0.0619882	0.00605504	1.3e-24	205224	0.033902	0.0411214	0.00644002	1.71075e-10	0.30042	intergenic (KLF8/UBQLN2)	p11.21
23	rs60327283:56926795:C:CAAA	56926795	Y	0.276121	0.0206125	0.00245108	4.1e-17	205258	0.276121	0.0422037	0.0029066	9.05359e-48	-0.170607	intergenic (UBQLN2/SPIN3)	p11.21
23	rs139087387:58131946:G:A	58131946	A	0.0708967	-0.068439	0.00426968	8e-58	205072	0.0708967	0.73494	0.0132199	0	-0.0507759	intergenic (ZXDA/-)	p11.1
23	rs73225255:62674231:C:T	62674231	T	0.0382999	0.0658922	0.00570981	8.3e-31	205196	0.0382999	0.0534357	0.00579883	3.11538e-20	-0.0148455	intergenic (SPIN4/ARHGEF9)	q12
23	rs145644385:65057244:A:G	65057244	G	0.00550342	-0.0820355	0.0148123	3.1e-08	205298	0.00550342	-0.102745	0.0148508	4.56432e-12	-0.0154628	intergenic (MSN/VSIG4)	q12
23	rs148215228:65147974:C:T	65147974	T	0.0414169	-0.125836	0.00549967	7.2e-116	204805	0.0414169	0.265106	0.0076626	2.76174e-262	-0.00826354	intergenic (MSN/VSIG4)	q12
23	X:65221660:T:A	65221660	A	0.00157797	-0.205907	0.0276079	8.8e-14	205274	0.00157797	-0.232033	0.0276353	4.60953e-17	-0.00944941	intergenic (MSN/VSIG4)	q12
23	X:65638484:T:C	65638484	C	0.0534757	0.0419803	0.00487075	6.8e-18	205255	0.0534757	0.0377614	0.00499054	3.83101e-14	-0.092392	intergenic (HEPH/EDA2R)	q12
23	rs635300:65890181:G:T	65890181	G	0.141331	-0.270341	0.00314564	0	197942	0.141331	-0.0491284	0.00730906	1.79772e-11	0.897091	intergenic (EDA2R/AR)	q12
23	X:66358695:T:TA	66358695	Y	0.146873	-0.293239	0.00309572	0	196357	0.146873	-0.212302	0.00779881	3.52851e-163	0.350163	intergenic (EDA2R/AR)	q12
23	X:66510909:T:TA	66510909	Z	0.118182	-0.193288	0.00339449	0	202087	0.118182	-0.0655821	0.00433144	8.6955e-52	-0.0897946	intergenic (EDA2R/AR)	q12
23	rs113308129:66605515:G:A	66605515	A	0.0567485	0.116982	0.00473641	1.1e-134	204719	0.0567485	0.102995	0.00487535	4.61301e-99	-0.0713818	intergenic (EDA2R/AR)	q12
23	rs28833542:66670566:C:A	66670566	A	0.0780803	-0.256161	0.00408435	0	201395	0.0780803	-0.357927	0.00835496	0	0.379218	intergenic (EDA2R/AR)	q12
23	rs149051902:67004063:A:T	67004063	T	0.0125799	-0.234562	0.00983219	8.7e-126	204760	0.0125799	0.358985	0.0123877	1.20136e-184	-0.038823	intergenic (AR/OPHN1)	q12
23	rs1475417:67397639:G:A	67397639	A	0.108539	0.0796318	0.00352287	3.9e-113	204817	0.108539	0.102621	0.00360636	4.16498e-178	0.0736133	OPHN1	q12
23	rs5980809:67789908:A:G	67789908	G	0.0872413	0.0346078	0.0038833	5e-19	205250	0.0872413	0.0585	0.00398154	7.1699e-49	-0.0162954	intergenic (YIPF6/STARD8)	q12
23	rs7065712:68901737:G:A	68901737	A	0.365471	-0.0199567	0.00227556	1.8e-18	205252	0.365471	-0.018204	0.00227711	1.30259e-15	0.00591889	EDA	q13.1
23	rs631276:73554939:A:G	73554939	A	0.413984	-0.0127435	0.00222481	1e-08	205297	0.413984	-0.0132182	0.00222524	2.84776e-09	0	intergenic (FTX/SLC16A2)	q13.2
23	rs113300903:152768464:C:T	152768464	T	0.347572	0.0262908	0.00230118	3.1e-30	205199	0.347572	0.0262908	0.00230191	3.27237e-30	0	BGN1	q28
