# Supplementary material for: Dissection of genetic variation and evidence for pleiotropy in male pattern baldness
Source: Nat Commun. 2018 Dec 20;9:5407. doi: 10.1038/s41467-018-07862-y (PMC6302097; doi:10.1038/s41467-018-07862-y)
Supplement: Supplementary file 9 — Supplementary Data 6 [file 41467_2018_7862_MOESM9_ESM.xlsx]

## Sheet: Sheet1
Results from multiple regression of coloured SNPs in ST5 (chrX-only COJO loci)
SNP	bp	refA	COJO results								Multiple regression
intergenic (EDA2R/AR)			freq	b	se	p	bJ	bJ_se	pJ	LD_r	b	se	t	p
rs635300:65890181:G:T	65890181	G	0.141331	-0.270341	0.00314564	0	-0.0491284	0.00730906	1.8e-11	0.897091	-0.013717	0.007669	-1.789	0.0737
X:66358695:T:TA	66358695	Y	0.146873	-0.293239	0.00309572	0	-0.212302	0.00779881	3.53e-163	0.350163	-0.248574	0.00765	-32.492	<2e-16
X:66510909:T:TA	66510909	Z	0.118182	-0.193288	0.00339449	0	-0.0655821	0.00433144	8.7e-52	-0.0897946	-0.094002	0.003904	-24.082	<2e-16
intergenic (EDA2R/AR) / intergenic (AR/OPHN1)
rs28833542:66670566:C:A	66670566	A	0.0780803	-0.256161	0.00408435	0	-0.357927	0.00835496	0	0.379218	-0.254324	0.00481	-52.876	<2e-16
rs149051902:67004063:A:T	67004063	T	0.0125799	-0.234562	0.00983219	1.6e-138	0.358985	0.0123877	1.2e-184	-0.038823	-0.009414	0.011579	-0.813	0.416
