# Supplementary material for: Dissection of genetic variation and evidence for pleiotropy in male pattern baldness
Source: Nat Commun. 2018 Dec 20;9:5407. doi: 10.1038/s41467-018-07862-y (PMC6302097; doi:10.1038/s41467-018-07862-y)
Supplement: Supplementary file 10 — Supplementary Data 7 [file 41467_2018_7862_MOESM10_ESM.xlsx]

## Sheet: Sheet1
Phenotype	UKB Field Code	n	Coding	Excluded	Analysis
Birth weight (first child)	2744.0.0	145365	Continuous	-1, -2, -3	geno_cor
First birth (age of)	2754.0.0	126958	Continuous	-3, -4	geno_cor
Last birth (age of)	2764.0.0	126793	Continuous	-3, -4	geno_cor
Live births (no)	2734.0.0	188170	Continuous	-3	geno_cor
Menarche (age of)	2714.0.0	182937	Continuous	-1, -3	geno_cor
Menopause (age of)	3581.0.0	107722	Continuous	-1, -3	geno_cor
Menstrual cycle (days)	3710.0.0	32545	Continuous	-3, -1, -6, >200	geno_cor
Still births (no)	3829.0.0	59258	Continuous	-1, -3	geno_cor
Terminated pregnancies (no)	3839.0.0	59121	Continuous	-1, -3	geno_cor
Facial hair (male, relative age)	2375.0.0	154439	1, 2, 3	-1, -3	geno_cor, pheno_cor
Prostate cancer	41202-0.0 to 41202-0.379, 41204-0.0 to 41204-0.434, 40001-0.0 to 40002-0.0)	208424	0, 1		geno_cor
Voice broke (male, relative age)	2385.0.0	147919	1, 2, 3	-1, -3	geno_cor, pheno_cor
Children fathered (no)	2405.0.0	203838	Continuous	-1, -3, >20	pheno_cor
MPB	2395.0.0	205327	1, 2, 3, 4	-1, -3	primary_trait
