# Supplementary material for: Dissection of genetic variation and evidence for pleiotropy in male pattern baldness
Source: Nat Commun. 2018 Dec 20;9:5407. doi: 10.1038/s41467-018-07862-y (PMC6302097; doi:10.1038/s41467-018-07862-y)
Supplement: Supplementary file 11 — Supplementary Data 8 [file 41467_2018_7862_MOESM11_ESM.xlsx]

## Sheet: Sheet1
LDSC analysis results (autosomes only)
File	Nsnp	h2_1	se_1	lambda_1	chisq_1	intercept_1	se_1	ratio_1	h2_2	se_2	lambda_2	chisq_2	intercept_2	se_2	ratio_2	gencov	se	mean_z1z2	cov_intercept	se	gencor	se	gencor_z	gencor_p
MPB_Birth_weight.log	1012985	0.336	0.0331	1.4926	2.5411	1.2027	0.0541	0.1316	0.103	0.0059	1.2531	1.3265	1.0201	0.0099	0.0617	-0.0062	0.0042	-0.0193	-0.0008	0.007	-0.0333	0.0227	-1.4647	0.143
MPB_First_birth.log	1012966	0.3275	0.0275	1.4926	2.4585	1.2008	0.0439	0.1377	0.1675	0.0076	1.3685	1.4282	1.0069	0.0092	0.0162	0.0086	0.0043	0.0246	-0.0017	0.0068	0.0368	0.0185	1.9884	0.0468
MPB_Last_birth.log	1012966	0.3345	0.0288	1.4926	2.4796	1.2038	0.0461	0.1377	0.0943	0.006	1.2005	1.2388	1.0019	0.0087	0.0078	0.0039	0.0044	0.0105	0.0013	0.0072	0.022	0.0245	0.8952	0.3707
MPB_Live_births.log	1012989	0.3447	0.031	1.4926	2.5245	1.1828	0.0469	0.1199	0.062	0.0043	1.2005	1.2289	0.9983	0.0083	0	-0.0086	0.0035	-0.0296	0.0032	0.007	-0.0591	0.0239	-2.4695	0.0135
MPB_Menarche.log	1012994	0.3341	0.0298	1.4926	2.4911	1.1926	0.0454	0.1292	0.2588	0.0125	1.5585	1.9138	0.9763	0.0146	0	-0.0257	0.0044	-0.0842	0.0064	0.008	-0.0873	0.0156	-5.5952	2.2033e-08
MPB_Menopause.log	1012954	0.3434	0.0346	1.4926	2.5486	1.1691	0.0513	0.1092	0.1333	0.0142	1.2005	1.3104	1.0109	0.0233	0.0351	0.0019	0.0046	0.0014	0.001	0.0068	0.009	0.0217	0.4131	0.6795
MPB_Menstrual_cycle.log	1012843	0.3443	0.032	1.4926	2.5397	1.1782	0.0458	0.1157	0.0065	0.0143	0.9986	1.0055	1.0014	0.0064	0.2434	0.0016	0.0067	0.0022	-0.0022	0.0062	0.0331	0.1652	0.2002	0.8413
MPB_Still_births.log	1012939	0.3547	0.0343	1.4926	2.5913	1.1671	0.0511	0.105	0.0097	0.0092	0.9986	1.0235	1.012	0.0069	0.512	0.0039	0.0058	-0.0058	-0.0128	0.0066	0.0666	0.1054	0.6325	0.5271
MPB_Preg_term.log	1012942	0.337	0.0305	1.4926	2.5299	1.2202	0.0558	0.1439	-0.0011	0.0079	0.9986	1.009	1.0104	0.0062	1.1497	-0.0056	0.005	-0.0104	0.0029	0.0062	NA	NA	NA	NA
MPB_Prostate_cancer.log	1013066	0.3469	0.0342	1.4926	2.5818	1.1916	0.0558	0.1211	0.0257	0.0034	1.0957	1.1269	1.0194	0.0112	0.1525	-0.0007	0.0032	-0.0122	-0.0062	0.0066	-0.0069	0.0341	-0.204	0.8384
MPB_Facial_hair.log	1013036	0.2895	0.0274	1.4926	2.3783	1.1906	0.0428	0.1383	0.1223	0.0065	1.3101	1.4104	1.0311	0.0106	0.0758	-0.034	0.0053	-0.2158	-0.1016	0.0092	-0.1805	0.0268	-6.7267	1.736e-11
MPB_Voice_broke.log	1013026	0.3343	0.0343	1.4926	2.5442	1.1684	0.0504	0.1091	0.0738	0.0049	1.2005	1.2175	1.0017	0.0077	0.0077	-0.017	0.0039	-0.1045	-0.0514	0.0073	-0.1085	0.0252	-4.3087	1.6421e-05
LDHub analysis results (thresholded on p_FDR < 0.05, h2_obs > 0.05)
trait1	trait2	PMID	Category	ethnicity	note	rg	se	z	p	h2_obs	h2_obs_se	h2_int	h2_int_se	gcov_int	gcov_int_se	p_fdr
MPB	Lumbar Spine bone mineral density	26367794	bone	Mixed	Caution: using this data may yield less robust results due to minor departure of the LD structure; SNPs from the MHC (chr6 26M~34M) region was removed for this traits	0.1504	0.036	4.1721	3.02e-05	0.1279	0.0155	0.9803	0.0086	-0.0052	0.008	0.0023056
MPB	HOMA-B	20081858	glycemic	European	SNPs from the MHC (chr6 26M~34M) region was removed for this traits	0.1233	0.0393	3.1335	0.0017	0.0872	0.0146	0.9913	0.007	-0.0174	0.0073	0.0499538
MPB	Age at Menarche	25231870	reproductive	European	SNPs from the MHC (chr6 26M~34M) region was removed for this traits	-0.0915	0.0237	-3.8609	0.0001	0.2039	0.0101	0.9484	0.0118	0.0091	0.0091	0.00545714
MPB	Difference in height between childhood and adulthood; age 8	23449627	anthropometric	European	SNPs from the MHC (chr6 26M~34M) region was removed for this traits	-0.1584	0.0417	-3.7983	0.0001	0.3567	0.053	0.9677	0.008	0.012	0.0075	0.00545714
MPB	Lumbar spine bone mineral density	22504420	bone	Mixed	Caution: using these data may yield less robust results due to minor departure of the LD structure; SNPs from the MHC (chr6 26M-34M) region were removed for this trait	0.122	0.036	3.3923	0.0007	0.2668	0.0253	1.0169	0.0092	-0.0126	0.0086	0.0222833
MPB	Heel bone mineral density (BMD) T-score_ automated	0	ukbb	European	SNPs from the MHC (chr6 26M~34M) region was removed for this traits	0.0719	0.0193	3.7219	0.0002	0.2959	0.0335	1.0823	0.034	0.0062	0.0104	0.00848889
MPB	Relative age of first facial hair	0	ukbb	European	SNPs from the MHC (chr6 26M~34M) region was removed for this traits	-0.2259	0.0404	-5.596	2.19e-08	0.1235	0.0079	1.0452	0.0151	-0.1025	0.0158	2.79e-06
MPB	Relative age voice broke	0	ukbb	European	SNPs from the MHC (chr6 26M~34M) region was removed for this traits	-0.1223	0.0356	-3.4383	0.0006	0.0716	0.0054	1.0124	0.0085	-0.0528	0.0094	0.0208364
MPB	Age when periods started (menarche)	0	ukbb	European	SNPs from the MHC (chr6 26M~34M) region was removed for this traits	-0.0751	0.0199	-3.7674	0.0002	0.2102	0.0105	1.0004	0.0124	-0.0007	0.0083	0.00848889
MPB	Heel bone mineral density (BMD) T-score_ automated (right)	0	ukbb	European	SNPs from the MHC (chr6 26M~34M) region was removed for this traits	0.0703	0.0201	3.4902	0.0005	0.3028	0.0356	1.0306	0.0214	0.0112	0.0093	0.0191
MPB	Hair/balding pattern: Pattern 2	0	ukbb	European	SNPs from the MHC (chr6 26M~34M) region was removed for this traits	-0.2843	0.0647	-4.3953	1.11e-05	0.052	0.0065	1.0342	0.0131	-0.1226	0.0149	0.00105661
MPB	Hair/balding pattern: Pattern 3	0	ukbb	European	SNPs from the MHC (chr6 26M~34M) region was removed for this traits	0.6861	0.0355	19.3361	2.67e-83	0.0573	0.0144	1.0171	0.02	0.3227	0.0233	5.1e-81
MPB	Hair/balding pattern: Pattern 4	0	ukbb	European	SNPs from the MHC (chr6 26M~34M) region was removed for this traits	0.9911	0.0116	85.7515	0	0.1695	0.0198	1.0955	0.025	0.6599	0.0329	0
