# Supplementary material for: Dissection of genetic variation and evidence for pleiotropy in male pattern baldness
Source: Nat Commun. 2018 Dec 20;9:5407. doi: 10.1038/s41467-018-07862-y (PMC6302097; doi:10.1038/s41467-018-07862-y)
Supplement: Supplementary file 12 — Supplementary Data 9 [file 41467_2018_7862_MOESM12_ESM.xlsx]

## Sheet: Sheet1
Yap et al.													Hagenaars et al.
SNP	CHR	BP	GENPOS	ALLELE1	ALLELE0	A1FREQ	F_MISS	BETA	SE	P_BOLT_LMM_INF	P_BOLT_LMM		CHR	SNP	Position	Effect.allele	Other.allele	Beta	SE	P	MAF	N_SNPs_in_cluster
rs142020459	1	10572083	0.208474	G	C	0.028156	0.00738334	0.10403	0.00923007	1.8e-29	7.2e-33		1	rs7542354	11040385	A	G	-0.12	0.007	5.74e-55	0.22	81
rs17035390	1	10653622	0.209513	C	T	0.0414485	0	0.0901381	0.00762841	3.2e-32	2.2e-35		1	rs12745121	25467880	A	G	-0.07	0.007	5.51e-26	0.31	53
rs2242288	1	10684098	0.209811	A	C	0.0374659	0.00737847	0.107389	0.00803541	9.8e-41	2e-45		1	rs10919382	170361164	G	A	0.07	0.006	4.54e-25	0.38	450
rs59304342	1	10753094	0.210732	A	T	0.0382078	0.000331179	0.0997794	0.00792858	2.6e-36	5.8e-41		1	rs188468174	25291697	T	C	-0.24	0.025	4.82e-21	0.02	13
rs7542354	1	11040385	0.224588	A	G	0.218487	0.00783141	-0.114246	0.00369216	3.2e-210	1.8e-228		1	rs61776403	25361242	A	G	-0.06	0.007	6.13e-18	0.31	55
rs143916866	1	24967537	0.477166	T	C	0.0138003	0.00619987	-0.143596	0.013086	5.1e-28	8.4e-28		1	rs17186024	119672649	A	G	-0.08	0.009	6.2e-17	0.13	97
rs1005734	1	25262022	0.479553	C	A	0.422979	0.0283304	0.0362708	0.00312047	3.1e-31	4.2e-34		1	rs78448052	203965400	T	C	-0.14	0.018	1.09e-15	0.03	3
rs79598985	1	25273023	0.479929	A	G	0.0603898	0.0253352	0.0633977	0.00645488	9.1e-23	9.9e-25		1	rs6600257	25472465	A	G	0.06	0.007	6.08e-15	0.21	7
rs188468174	1	25291697	0.480094	T	C	0.0140221	0.00334101	-0.228556	0.0129517	1.1e-69	2.4e-73		1	rs12123537	203791174	T	C	-0.13	0.017	7.71e-14	0.03	3
rs186127900	1	25318225	0.482065	T	G	0.0128859	0.00182636	-0.17184	0.0134792	3.2e-37	9.7e-37		1	rs116315504	203790079	T	C	-0.12	0.016	2.11e-13	0.04	1
rs4649041	1	25321754	0.482095	G	C	0.170666	0.0104662	-0.0475546	0.00406263	1.2e-31	2.6e-34		1	rs6683032	47947741	C	T	0.05	0.006	2.12e-13	0.42	32
rs115176171	1	25333134	0.482296	G	A	0.0850206	0.0462579	0.0538832	0.00558954	5.4e-22	3.7e-24		1	rs12083887	118881689	G	A	-0.05	0.006	7.12e-13	0.4	50
rs61776403	1	25361242	0.482751	A	G	0.31032	0.0105636	-0.0474781	0.00330738	9.9e-47	1.1e-48		1	rs2143109	170773031	G	A	0.05	0.006	1.21e-12	0.38	171
rs10903128	1	25363338	0.482777	A	G	0.277378	0.00922918	-0.0414964	0.00340798	4.2e-34	4.3e-34		1	rs67803788	118554275	A	G	0.04	0.006	3.61e-12	0.44	128
rs79472072	1	25397198	0.483092	A	G	0.011966	0.00445144	-0.156673	0.013982	3.8e-29	8.2e-29		1	rs10888690	50960521	C	T	-0.04	0.006	9.21e-12	0.41	356
rs11586871	1	25399669	0.483217	T	C	0.132755	0.0129403	0.0461576	0.00451179	1.4e-24	1.4e-24		1	rs4649041	25321754	G	C	-0.06	0.008	9.22e-12	0.17	26
rs12077761	1	25409256	0.483264	G	A	0.117636	0.0141725	-0.0552987	0.00474852	2.4e-31	3.6e-31		1	rs186127900	25318225	T	G	-0.18	0.027	1.67e-11	0.01	1
rs12745121	1	25467880	0.485035	A	G	0.306901	0.00519659	-0.0647629	0.0033033	1.4e-85	7e-95		1	rs1005734	25262022	A	C	-0.04	0.006	1.82e-11	0.42	30
rs6600257	1	25472465	0.485308	A	G	0.212615	0	0.0557704	0.00371671	6.8e-51	3.3e-54		1	rs115282290	203979114	T	C	-0.11	0.017	1.93e-11	0.04	1
rs1576101	1	41367198	0.689087	T	A	0.371854	0.00137829	0.032422	0.00314306	6e-25	1.1e-25		1	rs115176171	25333134	G	A	0.07	0.011	3.69e-11	0.09	2
rs6683032	1	47947741	0.74075	C	T	0.423846	0.0212977	0.0393935	0.00310691	7.7e-37	1.2e-40		1	rs79598985	25273023	A	G	0.08	0.012	1.07e-10	0.07	44
rs10888690	1	50960521	0.76285	C	T	0.406721	0.000638007	-0.0430451	0.00309229	4.8e-44	4.1e-47		1	rs2242288	10684098	A	C	0.1	0.016	3.05e-10	0.04	58
rs6588396	1	51464565	0.763159	C	T	0.422744	0.00168512	-0.0385865	0.00307684	4.5e-36	4.1e-39		1	rs79472072	25397198	A	G	-0.17	0.027	5.11e-10	0.01	1
rs67803788	1	118554275	1.50356	A	G	0.444388	0.00569823	0.0355272	0.00306702	5e-31	3.2e-34		1	rs10903128	25363338	G	A	0.04	0.007	2e-09	0.28	6
rs12083887	1	118881689	1.50656	A	G	0.40168	0.00623396	0.0585462	0.00310889	4.1e-79	4.1e-84		1	rs6588396	51464565	C	T	-0.04	0.006	2.01e-09	0.42	16
rs17186024	1	119672649	1.51003	A	G	0.126622	0.00280528	-0.0841656	0.00457588	1.5e-75	4.4e-82		1	rs17035390	10653622	C	T	0.09	0.015	2.6e-09	0.04	1
rs10919382	1	170361164	1.91764	G	A	0.381322	0.00388648	0.0572471	0.00313685	2.1e-74	1.7e-81		1	rs142020459	10572083	G	C	0.11	0.018	3.73e-09	0.03	2
rs2143109	1	170773031	1.92122	G	A	0.381873	0.0063752	0.0398765	0.00313953	5.8e-37	2.3e-38		1	rs143916866	24967537	T	C	-0.15	0.026	3.91e-09	0.02	5
rs116315504	1	203790079	2.22913	T	C	0.0368899	0	-0.128141	0.00806518	7.7e-57	3e-58		1	rs12077761	25409256	G	A	-0.05	0.01	1.45e-08	0.12	1
rs12123537	1	203791174	2.22913	T	C	0.034795	0.00137829	-0.131378	0.00830041	2e-56	6.9e-58		1	rs1576101	41367198	T	A	0.04	0.006	2.46e-08	0.37	54
rs78448052	1	203965400	2.22958	T	C	0.0280242	0.0127942	-0.140241	0.00926946	1e-51	1.9e-53		1	rs11586871	25399669	T	C	0.05	0.009	3.37e-08	0.14	39
rs115282290	1	203979114	2.23028	T	C	0.0333568	0.0398681	-0.112414	0.00864674	1.2e-38	1.9e-40		1	rs59304342	10753094	A	T	0.09	0.016	4.09e-08	0.04	5
rs6752754	2	6569566	0.131842	G	A	0.154397	0.0146011	-0.0650735	0.00424295	4.3e-53	2.9e-53		2	rs11684254	239695893	G	C	0.09	0.006	1.1e-40	0.35	135
rs844193	2	30626423	0.516453	T	A	0.226514	0.00609272	0.0394728	0.00365046	3e-27	4.7e-27		2	rs13021718	32181424	A	G	-0.09	0.009	7.26e-26	0.14	361
rs77781418	2	31508999	0.534445	A	G	0.0298008	0.00243514	-0.111888	0.0089541	7.9e-36	3.9e-41		2	rs77775907	31609942	A	G	-0.17	0.016	3.37e-24	0.04	12
rs77775907	2	31609942	0.537725	A	G	0.0340341	0.0128965	-0.154135	0.008452	2.6e-74	2.1e-81		2	rs113923480	31610291	T	G	-0.16	0.016	4.79e-24	0.04	1
rs113923480	2	31610291	0.537728	T	G	0.0352206	0.0127553	-0.151142	0.00831133	6.8e-74	2.5e-81		2	rs72787555	32922317	G	A	-0.15	0.016	1.94e-20	0.04	79
rs13021718	2	32181424	0.538581	A	G	0.142378	0.00111042	-0.0808398	0.00435494	6.4e-77	2.2e-83		2	rs72787520	32851882	G	C	-0.15	0.016	3.54e-20	0.04	19
rs72787520	2	32851882	0.539867	G	C	0.0375888	0	-0.153118	0.00798483	5.9e-82	4.9e-88		2	rs72787535	32873774	T	C	-0.14	0.016	1.52e-19	0.04	6
rs72787535	2	32873774	0.54007	T	C	0.0371815	0.00240592	-0.146749	0.00804174	2.1e-74	1.1e-80		2	rs71421546	176991857	A	C	0.13	0.015	2.64e-18	0.05	7
rs72787555	2	32922317	0.540205	G	A	0.0387869	0	-0.139326	0.00787961	5.8e-70	8.6e-76		2	rs59712316	239729257	C	G	-0.06	0.007	9.37e-18	0.33	8
rs6732426	2	43587504	0.682797	C	T	0.472011	0	-0.0345989	0.00304611	6.7e-30	3.7e-32		2	rs7349332	219756383	T	C	0.07	0.009	2.13e-16	0.15	80
rs745977	2	68081309	0.9461	A	C	0.450066	0.00514789	-0.0456336	0.0030682	4.9e-50	5.8e-54		2	rs10930758	177761828	G	A	-0.05	0.006	6.89e-16	0.47	227
rs6741945	2	68151619	0.947063	T	C	0.109573	0.0359914	0.0390463	0.00495465	3.3e-15	3.6e-17		2	rs6737860	177594983	C	T	0.05	0.006	5.55e-15	0.49	43
rs6756875	2	68160476	0.94716	A	C	0.270979	0.000150979	-0.0484978	0.00342067	1.3e-45	7.3e-53		2	rs6756875	68160476	A	C	-0.05	0.007	6.81e-13	0.27	57
rs10928235	2	145678114	1.66662	T	A	0.248581	0.0108899	0.0456883	0.00353392	3.1e-38	4.1e-40		2	rs71421553	177086773	A	G	0.12	0.017	7.35e-13	0.04	6
rs74527054	2	174277357	1.92752	T	A	0.133488	0.00914639	0.0597798	0.00449493	2.3e-40	8.3e-40		2	rs16862069	174607506	C	G	0.16	0.022	1.06e-12	0.02	8
rs13405699	2	174605633	1.93673	A	C	0.0203698	0.00250332	0.1754	0.0107827	1.7e-59	1.9e-62		2	rs77781418	31508999	A	G	-0.13	0.018	1.2e-12	0.03	1
rs16862069	2	174607506	1.93676	C	G	0.0204527	0	0.175123	0.0107385	8.7e-60	1.3e-64		2	rs13405699	174605633	A	C	0.15	0.022	4.19e-12	0.02	1
rs71421546	2	176991857	1.95736	A	C	0.0418593	0.0149907	0.12844	0.00765774	3.9e-63	8.1e-69		2	rs12185725	239949823	G	A	0.05	0.008	1.35e-10	0.19	24
rs6748131	2	177074773	1.95812	T	G	0.0986331	0.0326163	0.0485381	0.00519333	9.1e-21	5.3e-22		2	rs12472159	177691543	G	C	-0.04	0.007	2.65e-10	0.3	21
rs71421553	2	177086773	1.9583	A	G	0.0357337	0.00791908	0.104326	0.00823673	9.1e-37	4.7e-40		2	rs74527054	174277357	T	A	0.06	0.009	2.79e-10	0.14	8
rs34769088	2	177226167	1.95883	A	G	0.0185425	0.00151466	0.103999	0.0112981	3.4e-20	9.4e-23		2	rs10928235	145678114	T	A	0.04	0.007	5.65e-10	0.25	39
rs6737860	2	177594983	1.9681	C	T	0.486487	0.0130134	0.0468262	0.00306186	8.5e-53	1e-51		2	rs6752754	6569566	G	A	-0.05	0.009	7.56e-10	0.16	41
rs17668846	2	177616844	1.96964	C	T	0.221645	0.0402577	-0.0432618	0.0037399	6e-31	2e-32		2	rs77177529	223070676	T	C	-0.06	0.01	1.79e-09	0.11	25
rs12472159	2	177691543	1.97052	G	C	0.29896	0.022491	-0.0361682	0.00335993	5.1e-27	2e-28		2	rs34769088	177226167	A	G	0.13	0.023	3.63e-09	0.02	3
rs10930758	2	177761828	1.97094	A	G	0.471236	0.00650669	0.0434934	0.00306348	9.5e-46	2.7e-49		2	rs6748131	177074773	T	G	0.06	0.01	3.89e-09	0.1	3
rs6755476	2	177858518	1.97203	C	T	0.0276432	0.00086204	0.102085	0.00928813	4.2e-28	5e-30		2	rs17668846	177616844	C	T	-0.04	0.007	4.55e-09	0.23	5
rs7349332	2	219756383	2.34087	T	C	0.146121	0	0.0753333	0.00430664	1.6e-68	1.2e-76		2	rs745977	68081309	C	A	0.04	0.006	9.05e-09	0.45	38
rs77177529	2	223070676	2.39612	T	C	0.103786	0.0122244	-0.0495609	0.00502487	6e-23	1.1e-23		2	rs6741945	68151619	T	C	0.06	0.01	9.28e-09	0.12	8
rs11684254	2	239695893	2.67342	G	C	0.342736	0	0.091327	0.0032068	2.1e-178	7.7e-187		2	rs6755476	177858518	C	T	0.11	0.019	1.95e-08	0.03	57
rs59712316	2	239729257	2.67402	G	C	0.333185	0.00530374	0.05165	0.00324113	3.6e-57	6.4e-60		2	rs844193	30626423	T	A	0.04	0.007	2.49e-08	0.23	49
rs12185725	2	239949823	2.6833	G	A	0.190306	0.0206646	0.0430431	0.00392321	5.2e-28	4.8e-29		2	rs6732426	43587504	T	C	0.03	0.006	2.51e-08	0.47	125
rs7621843	3	11603229	0.281918	G	T	0.187572	0.0049482	0.0349361	0.00393413	6.7e-19	1.6e-19		3	rs6772287	138721931	C	G	0.09	0.01	3.27e-19	0.11	106
rs115182912	3	125993274	1.39196	A	G	0.0213922	0.0124971	0.196141	0.0106659	1.6e-75	7.3e-80		3	rs115182912	125993274	A	G	0.17	0.021	1.22e-16	0.02	38
rs35892873	3	126068948	1.39302	T	C	0.310046	0.0134663	-0.0471627	0.00334434	3.7e-45	1.1e-51		3	rs35892873	126068948	T	C	-0.05	0.007	3.63e-16	0.31	24
rs9878451	3	126091660	1.39317	A	G	0.24388	0.0420403	0.0464479	0.00364557	3.5e-37	1.2e-41		3	rs13060333	151657769	A	T	0.05	0.006	2.5e-15	0.39	222
rs6772287	3	138721931	1.50895	G	C	0.110297	0.000813337	-0.0830087	0.00489205	1.4e-64	9.7e-69		3	rs1842202	151754768	G	A	-0.05	0.007	1.31e-10	0.25	15
rs77438261	3	138997951	1.51128	G	A	0.233143	0.0197539	0.0524751	0.00366673	1.9e-46	2.4e-50		3	rs6802174	139006664	G	C	-0.05	0.008	2.56e-10	0.22	7
rs6802174	3	139006664	1.51137	G	C	0.216326	0.00475339	-0.0389833	0.00372617	1.3e-25	5.3e-27		3	rs9878451	126091660	G	A	-0.05	0.007	4.69e-10	0.25	4
rs6440008	3	141154542	1.53803	C	T	0.383094	0.032514	-0.0382569	0.00320655	8.2e-33	1.2e-31		3	rs7621843	11603229	G	T	0.05	0.008	2.13e-09	0.19	185
rs13060333	3	151657769	1.66374	A	T	0.391578	0.0251745	0.0606373	0.00318906	1.3e-80	9.6e-87		3	rs6440008	141154542	C	T	-0.04	0.006	6.33e-09	0.38	113
rs1842202	3	151754768	1.66419	G	A	0.249432	0.000891261	-0.0457315	0.00355076	5.9e-38	8.1e-42		3	rs77438261	138997951	G	A	0.04	0.007	1.23e-08	0.23	2
rs13092705	3	182237032	1.96886	G	T	0.0766142	0.00111042	-0.0545849	0.00576466	2.8e-21	6.9e-23		3	rs13092705	182237032	T	G	0.06	0.012	3.98e-08	0.07	40
rs7680591	4	81197949	0.949484	A	T	0.420588	0.0180931	0.0675378	0.00315276	8.4e-102	1.8e-110		4	rs7680591	81197949	A	T	0.07	0.006	1.44e-26	0.42	103
rs6811219	4	81251198	0.95087	C	T	0.192179	0.00571771	-0.0529382	0.00392041	1.5e-41	4.9e-44		4	rs76067940	108052995	T	C	-0.11	0.017	1.21e-10	0.04	4
rs12509636	4	106010433	1.17878	T	C	0.30762	0.022525	-0.0326001	0.00337387	4.4e-22	9.9e-24		4	rs10516537	107628071	C	A	0.05	0.009	5.67e-10	0.15	63
rs10516537	4	107628071	1.18967	A	C	0.147418	0.027332	-0.0403343	0.00441679	6.7e-20	3.3e-21		4	rs6811219	81251198	T	C	0.05	0.008	1.93e-09	0.19	174
rs4109346	4	107888788	1.19118	A	T	0.125414	0.0291438	-0.059592	0.00472331	1.7e-36	4.2e-38		4	rs4109346	107888788	A	T	-0.06	0.009	2.24e-09	0.13	32
rs76067940	4	108052995	1.19264	T	C	0.0354681	0.00371602	-0.119511	0.00835787	2.2e-46	6.3e-51		4	rs12509636	106010433	T	C	-0.04	0.007	1.12e-08	0.31	12
rs1351637	5	44441703	0.624175	G	A	0.195126	0.0390012	-0.0220321	0.00394541	2.3e-08	9.4e-09		5	rs1422798	158320877	G	C	-0.09	0.006	2.84e-46	0.38	168
rs186749	5	122454305	1.30721	A	G	0.353272	0.0101789	-0.0333198	0.00322321	4.8e-25	1.5e-25		5	rs17626412	158338972	A	G	-0.11	0.014	4e-15	0.05	7
rs77239429	5	158305074	1.67861	T	A	0.124484	0.00154388	0.0777068	0.0046508	1.1e-62	4.3e-66		5	rs77239429	158305074	T	A	0.07	0.009	1e-13	0.13	39
rs17543668	5	158311643	1.67861	A	G	0.101905	0.00209909	0.0853883	0.00506988	1.2e-63	2.4e-64		5	rs186749	122454305	G	A	0.04	0.006	4.57e-11	0.35	96
rs1422798	5	158320877	1.67862	G	C	0.383169	0.0108169	-0.104871	0.00317329	1.7e-239	1.8e-253		5	rs17718288	158488326	C	G	0.04	0.006	5.71e-10	0.47	22
rs17626412	5	158338972	1.67864	A	G	0.0476733	0.00552777	-0.124221	0.00721078	1.7e-66	4.2e-67		5	rs17543668	158311643	A	G	0.06	0.01	9.72e-10	0.1	8
rs17718288	5	158488326	1.67955	G	C	0.471278	0.0131157	-0.0390248	0.00309475	1.9e-36	1.9e-35		5	rs1351637	44441703	G	A	-0.04	0.008	3.06e-08	0.2	4
rs2671427	6	385735	0.009806	T	C	0.368886	0.018473	-0.0324821	0.00318412	2e-24	9.9e-28		6	rs855256	9605188	T	C	0.08	0.009	1.3e-21	0.15	206
rs9392026	6	453415	0.0108606	G	A	0.408729	0	0.0387045	0.00310243	1e-35	1.8e-38		6	rs9388490	126704795	T	C	-0.06	0.006	2.33e-19	0.44	262
rs11243290	6	9000423	0.220499	A	G	0.480281	0.0325822	-0.0404479	0.00310574	9e-39	2.2e-39		6	rs79032435	9464547	T	C	-0.12	0.015	1.11e-16	0.04	41
rs78576899	6	9304649	0.226202	T	C	0.0699038	0.0379103	0.0787127	0.00609977	4.3e-38	7.3e-39		6	rs6457977	9420099	A	G	0.06	0.008	2.05e-15	0.19	118
rs2294736	6	9389312	0.226931	C	T	0.053052	0	0.0764074	0.00681562	3.6e-29	4e-31		6	rs12214131	106207921	A	G	0.05	0.006	2.45e-15	0.37	45
rs6457977	6	9420099	0.227352	A	G	0.184227	0.00681352	0.0648765	0.0039611	2.7e-60	3.1e-64		6	rs9392026	453415	A	G	-0.04	0.006	1.69e-11	0.41	2
rs79032435	6	9464547	0.227408	T	C	0.0440977	0.00347251	-0.113937	0.00745433	9.7e-53	3.7e-57		6	rs4946689	106201608	A	G	0.06	0.009	2.9e-11	0.15	14
rs855256	6	9605188	0.22976	T	C	0.147872	0.0101643	0.0814098	0.0043213	3.6e-79	5.5e-87		6	rs9398035	106041382	C	A	0.04	0.006	4.46e-11	0.49	61
rs6939066	6	9725270	0.230095	T	C	0.365469	0.0136806	-0.0399849	0.00318565	3.9e-36	4.1e-36		6	rs4363059	126466605	T	A	0.04	0.006	6.49e-10	0.45	102
rs11759950	6	10226233	0.238845	T	C	0.166329	0.0276924	-0.0278723	0.00416253	2.1e-11	2.3e-12		6	rs2671427	385735	C	T	0.04	0.006	1.32e-09	0.37	23
rs9398035	6	106041382	1.12984	C	A	0.491247	0.0113088	0.048171	0.00306936	1.7e-55	5e-59		6	rs6939066	9725270	T	C	-0.04	0.006	1.39e-09	0.36	7
rs4946689	6	106201608	1.13258	G	A	0.147629	0.0039985	-0.0518959	0.00431235	2.3e-33	1e-34		6	rs78576899	9304649	T	C	0.07	0.012	5.94e-09	0.08	1
rs12214131	6	106207921	1.13261	A	G	0.366003	0.0136952	0.0487349	0.00319376	1.4e-52	1.8e-57		6	rs11759950	10226233	T	C	-0.05	0.008	2.98e-08	0.17	48
rs4363059	6	126466605	1.32606	A	T	0.451254	0.0103688	-0.0337676	0.00309015	8.5e-28	3.4e-31		6	rs2294736	9389312	C	T	0.08	0.014	3.02e-08	0.05	1
rs9388490	6	126704795	1.32693	T	C	0.436992	0.00693528	-0.0577187	0.00308526	4.3e-78	1.6e-83		6	rs11243290	9000423	G	A	0.03	0.006	4.45e-08	0.48	10
rs9691699	7	533352	0.00682537	C	G	0.458848	0.0207766	0.0620721	0.00309668	2.2e-89	1.3e-92		7	rs939963	68587797	C	G	-0.09	0.006	3.58e-48	0.45	82
rs801525	7	18710388	0.330224	A	G	0.109723	0	0.0510757	0.00488737	1.5e-25	3.1e-27		7	rs4718886	68898689	G	A	-0.07	0.007	1.45e-24	0.25	203
rs117584427	7	18887633	0.333764	G	A	0.0218797	0	-0.0857141	0.010474	2.8e-16	4.2e-18		7	rs9691699	533352	C	G	0.06	0.006	2.37e-21	0.46	97
rs73071393	7	19096224	0.339409	G	A	0.0457392	0	-0.0444164	0.00732587	1.3e-09	1.9e-10		7	rs12540951	68623892	A	G	-0.06	0.008	4.02e-15	0.17	20
rs10225279	7	19133072	0.340484	T	G	0.438811	0.0458293	-0.0410653	0.00315797	1.2e-38	3.3e-40		7	rs1195215	68736093	T	C	0.05	0.006	1.24e-14	0.4	21
rs939963	7	68587797	0.86226	G	C	0.452591	0.00501639	0.0915153	0.00307579	1.6e-194	1.7e-203		7	rs6943067	68908285	A	T	-0.04	0.006	3.97e-12	0.37	299
rs12540951	7	68623892	0.862774	A	G	0.169959	0.0186434	-0.0631546	0.00410374	1.9e-53	1.9e-55		7	rs10225279	19133072	T	G	-0.04	0.006	3.58e-11	0.44	14
rs1195215	7	68736093	0.865294	C	T	0.400537	0.021176	-0.0477089	0.0031557	1.2e-51	6e-55		7	rs117584427	18887633	G	A	-0.13	0.021	8.13e-10	0.02	1
rs4718886	7	68898689	0.86583	G	A	0.253508	0.00397902	-0.08241	0.00352468	6.7e-121	9.9e-126		7	rs9719620	130994380	C	T	-0.04	0.006	1.65e-09	0.46	47
rs6943067	7	68908285	0.866151	A	T	0.368963	0.0388405	-0.0445948	0.00323627	3.4e-43	3.9e-45		7	rs801525	18710388	A	G	0.06	0.01	5.66e-09	0.11	50
rs117463770	7	69607509	0.866775	G	C	0.0196064	0.0081285	-0.0899538	0.011091	5e-16	3.9e-17		7	rs73071393	19096224	G	A	-0.08	0.015	4.76e-08	0.05	2
rs1474368	7	69707623	0.866827	G	A	0.276895	0	-0.0343357	0.00342569	1.2e-23	4.8e-24		7	rs117463770	69607509	G	C	-0.13	0.023	4.86e-08	0.02	29
rs9719620	7	130994380	1.41618	T	C	0.458916	0.00362349	0.0446898	0.00308148	1.2e-47	2.7e-51		7	rs1474368	69707623	G	A	-0.04	0.007	4.94e-08	0.28	209
rs76729432	8	108805685	1.27993	C	T	0.0691693	0.0322705	0.0764457	0.00618886	4.7e-35	9.5e-37		8	rs79206101	109145555	T	C	0.31	0.028	4.92e-27	0.01	25
rs2047198	8	108962627	1.28183	C	T	0.349097	0.00141725	0.0546602	0.00323165	3.5e-64	1.8e-65		8	rs77096234	109657430	A	G	0.26	0.027	8.9e-22	0.01	1
rs34657911	8	109093743	1.28339	A	G	0.20426	0.00454397	0.0544541	0.0038363	9.9e-46	1.3e-47		8	rs77767830	109268396	T	A	0.16	0.018	5.74e-19	0.03	2
rs117769774	8	109102918	1.2834	A	G	0.0290125	0.00974543	0.155336	0.00922447	1.3e-63	5.2e-72		8	rs2047198	108962627	T	C	-0.06	0.006	6.02e-19	0.35	137
rs79206101	8	109145555	1.28348	T	C	0.01088	0.00423227	0.325917	0.0148834	2.7e-106	1.7e-112		8	rs117769774	109102918	A	G	0.15	0.018	5.03e-17	0.03	2
rs77767830	8	109268396	1.28358	T	A	0.0288483	0.00908794	0.156631	0.00925265	2.8e-64	3.1e-73		8	rs55908337	109872393	T	C	0.22	0.028	9.85e-16	0.01	1
rs118013985	8	109394188	1.28384	C	T	0.0197222	0	0.140393	0.0110879	9.6e-37	2.7e-40		8	rs75520281	109974922	G	A	0.22	0.029	1.86e-14	0.01	1
rs77096234	8	109657430	1.28443	A	G	0.0126525	0.000920483	0.261147	0.0138098	9.4e-80	2.3e-83		8	rs34657911	109093743	A	G	0.05	0.008	1.67e-11	0.2	298
rs55908337	8	109872393	1.28532	T	C	0.0113331	0.00816259	0.21501	0.0146376	7.6e-49	8.6e-52		8	rs118013985	109394188	C	T	0.14	0.022	7.65e-11	0.02	1
rs75520281	8	109974922	1.28637	G	A	0.0109654	0	0.23224	0.0147929	1.5e-55	2.9e-58		8	rs6982226	117015142	T	G	-0.04	0.006	1.05e-10	0.43	168
rs800890	8	116439639	1.31494	T	C	0.229196	0.0228027	0.0337082	0.00371305	1.1e-19	3.2e-20		8	rs76729432	108805685	C	T	0.08	0.012	2.49e-10	0.08	2
rs6982226	8	117015142	1.31725	G	T	0.431187	0.00421766	0.0365567	0.00311785	9.5e-32	7e-34		8	rs800890	116439639	C	T	-0.04	0.007	2.06e-08	0.24	24
rs73667301	9	109628051	1.26619	G	A	0.0600656	0.00369654	0.0787916	0.00650232	8.5e-34	1.2e-35		9	rs73667301	109628051	G	A	0.07	0.013	7.1e-09	0.06	15
rs1906457	10	62938418	0.852093	T	G	0.438162	0.0183171	-0.0300782	0.00312656	6.6e-22	2.7e-23		10	rs1907350	78194812	G	A	-0.06	0.006	1.52e-24	0.45	639
rs1873465	10	78189959	1.01869	C	T	0.0690143	0	0.0509139	0.00606494	4.7e-17	9.1e-17		10	rs3781452	126355129	T	C	-0.06	0.006	5.89e-21	0.37	147
rs1907350	10	78194812	1.01871	G	A	0.446563	0.00370141	-0.0628171	0.00310417	4.7e-91	5.1e-101		10	rs1873465	78189959	T	C	-0.08	0.012	1.45e-11	0.07	11
rs3781452	10	126355129	1.60968	C	T	0.367331	0.00694015	0.0641213	0.00320745	6.5e-89	1.2e-92		10	rs1906457	62938418	G	T	0.04	0.006	2.28e-08	0.44	34
rs78321654	11	27453319	0.46392	A	T	0.0410434	0.0111335	0.0860018	0.00781973	3.9e-28	1.6e-31		11	rs2863081	44431807	A	G	0.08	0.009	5.55e-20	0.15	138
rs2863081	11	44431807	0.634676	G	A	0.147832	0	-0.0819492	0.00434342	2.1e-79	5e-83		11	rs78321654	27453319	A	T	0.09	0.016	1.87e-09	0.04	18
rs174581	11	61606683	0.704112	A	G	0.354448	0.00268352	-0.0306075	0.00323114	2.7e-21	2.3e-22		11	rs174581	61606683	A	G	-0.04	0.006	1.05e-08	0.36	57
rs11220486	11	126291021	1.4248	A	G	0.200519	0.0132959	0.0310874	0.00387658	1.1e-15	3.1e-17		11	rs11220486	126291021	A	G	0.04	0.008	1.25e-08	0.21	3
rs7974900	12	26428677	0.459192	T	C	0.262589	0.00230364	0.0720268	0.00350017	4.3e-94	3.8e-97		12	rs7974900	26428677	C	T	-0.06	0.007	2.31e-18	0.26	21
rs73072491	12	26438450	0.459822	G	C	0.128843	0.0298402	-0.047732	0.00466681	1.5e-24	7.5e-29		12	rs10771462	29157328	A	G	0.07	0.008	5.13e-16	0.18	386
rs10843003	12	27986940	0.478932	G	T	0.194877	0.00994511	-0.0287386	0.00390486	1.8e-13	5.3e-14		12	rs73072491	26438450	G	C	-0.07	0.009	4.38e-13	0.14	19
rs11049231	12	28091700	0.480373	A	G	0.0410696	0.00423227	-0.069419	0.0077748	4.3e-19	9.4e-21		12	rs76972608	130563363	T	A	-0.06	0.009	4.57e-12	0.14	16
rs10771462	12	29157328	0.492232	G	A	0.177163	0.00319977	-0.0592213	0.00403577	9.4e-49	3.2e-50		12	rs10843003	27986940	G	T	-0.05	0.008	5.35e-10	0.2	37
rs76972608	12	130563363	1.67912	T	A	0.133374	0.0207523	-0.0665867	0.00457596	5.7e-48	1.4e-53		12	rs11049231	28091700	A	G	-0.09	0.016	1.07e-08	0.04	47
rs72662240	14	30562926	0.221358	A	C	0.174652	0.0105929	0.0393738	0.0040866	5.7e-22	1.4e-22		14	rs72662240	30562926	A	C	0.05	0.008	1.4e-09	0.18	20
rs8013382	14	95208412	0.943834	G	A	0.181494	0.00405694	-0.0275267	0.0040233	7.8e-12	1.3e-12		14	rs8013382	95208412	G	A	-0.05	0.008	3.41e-09	0.18	46
rs997683	15	57541904	0.758767	A	C	0.190636	0.00456345	-0.0412522	0.00393657	1.1e-25	1.7e-27		15	rs12902958	70040254	A	G	0.08	0.01	2.69e-15	0.1	73
rs2028122	15	60841275	0.822147	A	G	0.395606	0	0.0246667	0.00316078	6e-15	2.3e-17		15	rs2117234	70039200	T	C	-0.05	0.006	6.89e-15	0.47	28
rs2117234	15	70039200	0.942351	T	C	0.470403	0.00239618	-0.0506069	0.00310237	8.1e-60	2.1e-64		15	rs2074585	91009484	A	G	-0.04	0.006	2.19e-11	0.49	123
rs12902958	15	70040254	0.942353	A	G	0.103044	0.00140751	0.0899581	0.00509187	7.5e-70	4.1e-71		15	rs997683	57541904	C	A	0.05	0.008	1.33e-09	0.19	94
rs2074585	15	91009484	1.18185	G	A	0.486853	0	0.0395078	0.0030889	1.9e-37	2e-41		15	rs2028122	60841275	G	A	-0.03	0.006	3.03e-08	0.4	14
rs246180	16	14391923	0.317099	A	C	0.3246	0.0193058	-0.0525693	0.00332886	3.5e-56	5.6e-61		16	rs246180	14391923	A	C	-0.05	0.007	5.86e-13	0.33	22
rs12447206	16	85319399	1.17567	C	A	0.145617	0	-0.0360711	0.00438763	2e-16	6.7e-17		16	rs12447206	85319399	A	C	0.05	0.009	1.98e-08	0.15	8
rs72809169	17	12457050	0.325887	G	A	0.0484187	0.00288321	0.0924432	0.00718606	7.2e-38	7.1e-39		17	rs112385572	44066172	G	A	-0.08	0.007	8.45e-29	0.24	365
rs143942024	17	43926458	0.689335	T	C	0.0122762	0.0407204	-0.0783014	0.0142999	4.4e-08	2.6e-09		17	rs538628	44787313	C	G	-0.08	0.007	3.6e-27	0.22	77
rs140843301	17	43939214	0.689756	C	T	0.0119762	0.0408811	-0.0874444	0.0144824	1.6e-09	1.8e-10		17	rs62060349	55231168	C	T	0.06	0.006	3.51e-22	0.45	76
rs112385572	17	44066172	0.690668	G	A	0.224813	1.46108e-05	-0.104105	0.00368273	8.4e-176	3e-189		17	rs72809169	12457050	G	A	0.09	0.014	9.35e-11	0.05	70
rs538628	17	44787313	0.691281	C	G	0.213906	0.000150979	-0.108266	0.00374752	1.6e-183	1.9e-196		17	rs140843301	43939214	C	T	-0.16	0.028	5.79e-09	0.02	1
rs62060349	17	55231168	0.822042	C	T	0.447764	0.0160281	0.061747	0.00312035	3.7e-87	1.7e-92		17	rs143942024	43926458	T	C	-0.17	0.031	4.72e-08	0.02	1
rs29073	18	9971790	0.300717	C	A	0.494336	0.00643851	-0.0347513	0.00309739	3.3e-29	1.1e-30		18	rs8085664	42814156	A	C	-0.07	0.007	3.47e-27	0.28	279
rs206447	18	10439986	0.32384	G	A	0.321322	0.0197441	0.0300789	0.00333536	1.9e-19	1.4e-20		18	rs11659559	53005934	A	C	0.08	0.012	1.1e-10	0.07	11
rs1276250	18	42440538	0.621425	T	C	0.115874	0.000384752	-0.043484	0.00482119	1.9e-19	6.9e-18		18	rs8095770	53093724	C	T	0.07	0.011	8.14e-10	0.08	1
rs12326164	18	42676928	0.624702	A	G	0.249264	0.0062924	0.0433321	0.00357651	8.7e-34	3e-38		18	rs206447	10439986	G	A	0.04	0.007	1.81e-09	0.32	35
rs8085664	18	42814156	0.625296	A	C	0.277508	0.00206013	-0.0717132	0.00344868	4.9e-96	1.3e-104		18	rs17594358	53050489	G	A	0.07	0.012	1.83e-09	0.07	1
rs11659559	18	53005934	0.745814	A	C	0.0635313	0.0115523	0.0478803	0.00636762	5.5e-14	5.7e-14		18	rs7226979	60924970	T	C	0.04	0.006	2.58e-09	0.46	10
rs17594358	18	53050489	0.745915	G	A	0.0642025	0	0.0377643	0.00629802	2e-09	3.9e-10		18	rs29073	9971790	C	A	-0.04	0.006	3.77e-09	0.49	2
rs8095770	18	53093724	0.746001	C	T	0.0749985	0.00556673	0.0439789	0.00587716	7.3e-14	7.7e-14		18	rs78803556	53118462	A	G	0.07	0.012	1.77e-08	0.07	1
rs78803556	18	53118462	0.746091	A	G	0.0628393	0.00512353	0.0396862	0.00637779	4.9e-10	2.1e-10		18	rs1276250	42440538	C	T	0.05	0.01	3.36e-08	0.11	18
rs7226979	18	60924970	0.870867	T	C	0.463904	0.0449235	0.0340957	0.00317142	5.9e-27	4.5e-31		18	rs12326164	42676928	G	A	-0.04	0.007	4.25e-08	0.25	39
rs6113382	20	21787568	0.48365	A	C	0.0254798	0.000321438	-0.141258	0.00975436	1.6e-47	9.5e-53		20	rs201593	22033819	A	G	0.13	0.006	1.06e-103	0.43	663
rs62219289	20	21988334	0.48391	G	A	0.0642986	0.00895645	-0.0935713	0.00628704	4.2e-50	4.6e-56		20	rs199791	22284321	C	T	0.06	0.006	9.34e-23	0.41	18
rs78297031	20	21989602	0.48391	C	T	0.0271535	0.00571284	-0.0904776	0.00948974	1.5e-21	4.4e-22		20	rs75434917	22043888	T	A	-0.1	0.011	1.39e-18	0.09	12
rs201593	20	22033819	0.483919	G	A	0.436749	0.00069645	-0.153465	0.00309289	0	0		20	rs17265513	39832628	C	T	-0.06	0.008	1.58e-15	0.2	152
rs12625546	20	22037409	0.483924	T	C	0.0401262	0	-0.115179	0.00783119	5.8e-49	7.6e-52		20	rs79284724	22106657	G	A	0.08	0.011	9.59e-13	0.08	8
rs75434917	20	22043888	0.483933	T	A	0.0810996	0.0204747	-0.108889	0.005696	1.8e-81	1.7e-84		20	rs199823	22323858	A	C	0.05	0.007	1.41e-12	0.3	30
rs17752365	20	22047324	0.483933	A	T	0.0949631	0.0190525	0.0794951	0.00528717	4.3e-51	7.5e-54		20	rs17752365	22047324	A	T	0.07	0.011	1.67e-11	0.1	3
rs79284724	20	22106657	0.484004	G	A	0.0772035	0.0202165	0.0747058	0.00581359	8.6e-38	1.6e-40		20	rs985546	55434683	T	C	0.05	0.007	3.47e-11	0.22	2
rs199791	20	22284321	0.484405	C	T	0.408879	0	0.0619245	0.00312609	2.5e-87	2.8e-92		20	rs6113382	21787568	A	C	-0.13	0.02	6.62e-11	0.03	45
rs199823	20	22323858	0.484846	C	A	0.298407	0.0411782	-0.0518541	0.00342745	1e-51	7.8e-51		20	rs62219289	21988334	G	A	-0.08	0.012	1.11e-09	0.07	11
rs17265513	20	39832628	0.59764	C	T	0.199998	0	-0.0621525	0.00384613	9.7e-59	2.9e-63		20	rs12625546	22037409	T	C	-0.1	0.016	1.31e-09	0.04	5
rs985546	20	55434683	0.888687	C	T	0.21946	0	-0.05353	0.00370948	3.3e-47	3.4e-53		20	rs78297031	21989602	C	T	-0.11	0.019	3.98e-09	0.03	4
rs68088846	21	36208167	0.374829	A	G	0.207481	0	0.0667327	0.0038221	2.9e-68	1.6e-72		21	rs68088846	36208167	A	G	0.07	0.008	2.65e-19	0.21	6
rs75732647	21	44626739	0.579622	T	C	0.0520785	0.00557647	0.0942008	0.00698875	2.1e-41	1.9e-45		21	rs690333	46172675	C	A	0.04	0.006	1.45e-09	0.38	20
rs141433484	21	45936195	0.605189	A	C	0.0107191	0.00564465	-0.0963625	0.0151128	1.8e-10	2.9e-11		21	rs75732647	44626739	T	C	0.08	0.014	1.66e-08	0.05	1
rs690333	21	46172675	0.612624	C	A	0.37693	0	0.0271871	0.00319838	1.9e-17	2.8e-18		21	rs141433484	45936195	A	C	-0.16	0.029	4.65e-08	0.01	1
rs5934505	23	8913826	0.313944	C	T	0.268727	0	0.0426009	0.00247198	1.5e-66	4e-73		X	rs73221556	65933285	A	C	-0.53	0.014	0	0.14	20
rs140707533	23	54624388	0.992214	A	G	0.042839	0	-0.0598322	0.00541163	2e-28	1.7e-27		X	rs12558842	66481800	C	C	-0.54	0.013	0	0.16	9
rs138216499	23	55330959	0.994254	A	G	0.0953503	0	-0.0514282	0.00373112	3.2e-43	7.7e-45		X	rs5919427	67003584	C	C	-0.35	0.012	5.1e-178	0.19	12
rs73206583	23	56287726	0.994662	A	G	0.200509	0	-0.0308089	0.00273695	2.1e-29	1.1e-30		X	rs140488081	67496002	T	C	-0.4	0.024	4.64e-61	0.04	5
rs139470886	23	57309130	0.995538	A	G	0.0738675	0	-0.0665604	0.00418964	7.8e-57	1.2e-59		X	rs147154263	65083247	T	G	-0.43	0.026	3.56e-58	0.03	3
rs5989004	23	58194651	0.995733	T	G	0.0501054	0	-0.0604277	0.00502296	2.5e-33	3.4e-37		X	rs148652266	67139063	A	G	-0.51	0.036	7.65e-45	0.02	2
rs140914450	23	62062376	0.996168	G	A	0.0610831	0	-0.110071	0.00457579	7.4e-128	5.3e-133		X	rs145867342	65541956	T	C	-0.32	0.023	1.11e-44	0.04	3
rs111810219	23	62937827	0.99653	A	G	0.0104808	0	-0.192751	0.0107604	9.4e-72	2e-80		X	rs7061504	67363801	G	G	0.19	0.015	1.67e-38	0.11	4
rs146112277	23	63755444	0.996904	A	C	0.0395028	0	-0.171413	0.00562572	6.6e-204	1.4e-214		X	rs17216820	66337545	T	T	0.19	0.018	5.82e-26	0.07	3
rs6624142	23	64405169	0.997093	C	T	0.253313	0	-0.0424683	0.00251966	9.7e-64	2.7e-66		X	rs17302236	67174031	C	G	0.18	0.018	3.95e-24	0.08	4
rs143755874	23	64859400	0.99811	A	G	0.0198902	0	-0.051986	0.00784843	3.5e-11	3.6e-12		X	rs73212868	67425333	A	G	-0.3	0.031	3.79e-22	0.02	2
rs5965019	23	64993425	0.99827	A	G	0.190564	0	0.0454379	0.00279015	1.3e-59	2.3e-60		X	rs112069404	65551148	A	C	0.16	0.017	4.7e-20	0.09	6
rs138876904	23	65052140	0.998418	T	C	0.00793856	0	0.144626	0.0123481	1.1e-31	3.2e-34		X	rs140914450	62062376	G	G	-0.17	0.018	5.66e-20	0.07	1
rs147154263	23	65083247	0.998527	T	G	0.0301665	0	-0.230766	0.00640662	4.1e-284	5.2e-298		X	rs139470886	57309130	A	G	-0.17	0.019	6.1e-19	0.07	2
rs73213393	23	65217956	0.998687	A	G	0.0134225	0	-0.180592	0.00952265	3.4e-80	8.8e-86		X	rs5965561	67595914	C	C	0.14	0.016	1.18e-18	0.09	8
rs145867342	23	65541956	0.999709	T	C	0.0369557	0	-0.160779	0.00580867	1.2e-168	1.8e-179		X	rs73213393	65217956	A	G	-0.33	0.038	5.39e-18	0.02	1
rs112069404	23	65551148	0.999726	A	C	0.070585	0	0.087755	0.00427838	1.7e-93	3.7e-99		X	rs144393202	66114131	A	C	0.29	0.034	7.05e-18	0.02	1
rs79798752	23	65632419	0.999847	C	T	0.293663	0	0.0498691	0.00240608	2e-95	3.7e-100		X	rs79798752	65632419	C	C	0.08	0.01	3.27e-15	0.3	5
rs73221553	23	65926042	1.00019	A	G	0.0514448	0	0.0578512	0.00496065	2e-31	1.6e-35		X	rs111810219	62937827	A	G	-0.21	0.027	1.42e-14	0.03	3
rs73221556	23	65933285	1.0002	A	C	0.140025	0	-0.27455	0.00315787	0	0		X	rs5934505	8913826	C	C	0.08	0.011	1.56e-14	0.27	4
rs144393202	23	66114131	1.00035	A	C	0.0138559	0	0.116393	0.00937458	2.1e-35	3.6e-36		X	rs140707533	54624388	A	G	-0.13	0.018	2.99e-14	0.08	1
rs17216820	23	66337545	1.00075	T	A	0.0619061	0	0.107945	0.00454726	1.4e-124	4.3e-134		X	rs73227823	66566037	G	G	0.15	0.02	3.08e-13	0.06	2
rs146636673	23	66460331	1.00085	C	G	0.0108218	0	0.0956111	0.0105914	1.8e-19	1.5e-21		X	rs6624142	64405169	C	C	-0.08	0.011	4.44e-13	0.25	3
rs12558842	23	66481800	1.00085	C	A	0.165015	0	-0.279638	0.00295216	0	0		X	rs138876904	65052140	T	C	0.27	0.039	2.55e-12	0.02	1
rs73227823	23	66566037	1.00087	G	C	0.0560861	0	0.0619171	0.00476262	1.2e-38	1e-41		X	rs5965019	64993425	A	G	0.08	0.012	2.87e-12	0.19	3
rs62604342	23	66701867	1.00105	G	A	0.0350076	0	0.068609	0.00596207	1.2e-30	1.8e-33		X	rs146112277	63755444	A	C	-0.13	0.02	1.12e-11	0.06	1
rs113222435	23	66963707	1.00115	T	G	0.0291389	0	0.0740859	0.00651516	5.8e-30	1.2e-32		X	rs73221553	65926042	A	G	0.14	0.021	1.16e-10	0.05	1
rs5919427	23	67003584	1.00125	C	A	0.189498	0	-0.178318	0.00279615	0	0		X	rs73212804	67158738	T	C	0.13	0.021	1.65e-10	0.06	2
rs148652266	23	67139063	1.00136	A	G	0.0187067	0	-0.257792	0.00808801	6.3e-223	1.3e-233		X	rs113222435	66963707	T	G	0.16	0.025	2.11e-10	0.04	1
rs73212804	23	67158738	1.00136	T	C	0.0470226	0	0.0562926	0.00517661	1.5e-27	1.7e-30		X	rs138216499	55330959	A	G	-0.1	0.016	5.4e-10	0.1	2
rs17302236	23	67174031	1.00136	C	G	0.0783677	0	0.0928269	0.00407749	1e-114	1.5e-121		X	rs11796997	152759861	A	G	0.06	0.01	5.6e-10	0.35	2
rs7061504	23	67363801	1.00202	G	A	0.118528	0	0.0763731	0.0033902	2.2e-112	2.7e-121		X	rs146636673	66460331	C	G	0.18	0.031	3.28e-09	0.02	3
rs73212868	23	67425333	1.00342	A	G	0.0201289	0	-0.188049	0.00780272	2.5e-128	1.3e-138		X	rs143755874	64859400	A	G	-0.19	0.032	3.56e-09	0.02	2
rs140488081	23	67496002	1.00352	T	C	0.0367901	0	-0.201261	0.00582122	6.3e-262	3.3e-281		X	rs62604342	66701867	G	G	0.16	0.028	4.46e-09	0.03	1
rs5965561	23	67595914	1.00362	C	T	0.0950873	0	0.0656778	0.00373573	3.4e-69	3.8e-77		X	rs5989004	58194651	T	G	-0.12	0.022	1.58e-08	0.05	2
rs11796997	23	152759861	2.0041	A	G	0.354532	0	0.0252714	0.00229074	2.7e-28	1.1e-28		X	rs73206583	56287726	A	G	-0.07	0.012	3.42e-08	0.2	1
