# Supplementary material for: Dissection of genetic variation and evidence for pleiotropy in male pattern baldness
Source: Nat Commun. 2018 Dec 20;9:5407. doi: 10.1038/s41467-018-07862-y (PMC6302097; doi:10.1038/s41467-018-07862-y)
Supplement: Supplementary file 13 — Supplementary Data 10 [file 41467_2018_7862_MOESM13_ESM.xlsx]

## Sheet: Sheet1
Yap et al.													Pirastu et al.
SNP	CHR	BP	GENPOS	ALLELE1	ALLELE0	A1FREQ	F_MISS	BETA	SE	P_BOLT_LMM_INF	P_BOLT_LMM		Locus_N	rsid	Chr	Position	alleleA	alleleB	P	Beta	SE	Beta.replication	SE.replication	P.replication	MAF.Discovery
rs7542354	1	11040385	0.224588	A	G	0.218487	0.00783141	-0.114246	0.00369216	3.2e-210	1.8e-228		1	rs7542354	1	11040385	G	A	6.04e-49	-0.249395	0.0169606	-0.216	0.022	1.09e-22	0.220553
rs16830188	1	25298841	0.480132	T	C	0.0213826	0.0043102	-0.1685	0.0105182	9.3e-58	8.7e-60		2	rs16830188	1	25298841	C	T	1.06e-12	-0.343475	0.0482241	-0.3082	0.0722	1.99e-05	0.0219823
rs11249243	1	25347577	0.482506	T	C	0.0843495	0.0110409	-0.0827059	0.00549151	2.9e-51	1.9e-55		2	rs11249243	1	25347577	C	T	5.23e-17	-0.209657	0.0250144	-0.1526	0.031	8.45e-07	0.0862383
rs9803723	1	25466629	0.485001	T	C	0.335765	0.00473878	-0.0633389	0.00322575	7.7e-86	3.3e-95		2	rs9803723	1	25466629	C	T	2.04e-19	-0.133322	0.0147952	-0.1383	0.0179	1e-14	0.333156
rs2064251	1	25469913	0.485069	A	G	0.266851	0.0251063	0.0614774	0.00348616	1.3e-69	3.6e-74		2	rs2064251	1	25469913	G	A	1.28e-20	0.148601	0.0159611	0.1563	0.019	1.63e-16	0.270904
rs16827770	1	41383724	0.689205	G	A	0.331097	0.0170216	0.0306681	0.00325517	4.5e-21	4e-22		3	rs16827770	1	41383724	A	G	5.74e-09	0.0869341	0.0149266	0.0697	0.018	0.0001059	0.334181
rs61784834	1	47952274	0.740791	T	C	0.423861	0.0179665	0.039573	0.00310165	2.8e-37	6.8e-41		4	rs61784834	1	47952274	C	T	6.57e-12	0.0975472	0.0142058	0.0913	0.0171	8.69e-08	0.423303
rs10888690	1	50960521	0.76285	C	T	0.406721	0.000638007	-0.0430451	0.00309229	4.8e-44	4.1e-47		5	rs10888690	1	50960521	T	C	6.47e-13	-0.102471	0.0142517	-0.0916	0.0171	8.43e-08	0.407167
rs10923528	1	118809850	1.50441	G	A	0.464519	0.000365271	-0.0341276	0.00305179	4.9e-29	1.2e-32		6	rs10923528	1	118809850	A	G	8.95e-10	-0.0861574	0.0140617	-0.0698	0.0169	3.52e-05	0.459562
rs12752809	1	118879557	1.50655	T	C	0.252971	0.00526964	0.0572295	0.00350538	6.4e-60	5e-63		6	rs12752809	1	118879557	C	T	1.34e-11	0.108775	0.0160809	0.1485	0.0194	1.9e-14	0.251886
rs11578119	1	170501456	1.91857	T	C	0.387839	0.00717392	0.0556	0.00313095	1.5e-70	8.2e-77		8	rs11578119	1	170501456	C	T	2.78e-20	0.131794	0.014283	0.1036	0.0173	2.24e-09	0.392958
rs78448052	1	203965400	2.22958	T	C	0.0280242	0.0127942	-0.140241	0.00926946	1e-51	1.9e-53		9	rs78448052	1	203965400	C	T	8.57e-15	-0.31883	0.0410923	-0.3086	0.0796	0.0001065	0.0328605
rs6752754	2	6569566	0.131842	G	A	0.154397	0.0146011	-0.0650735	0.00424295	4.3e-53	2.9e-53		10	rs6752754	2	6569566	A	G	8.24e-10	-0.119608	0.0194795	-0.1462	0.0248	3.97e-09	0.156383
rs844193	2	30626423	0.516453	T	A	0.226514	0.00609272	0.0394728	0.00365046	3e-27	4.7e-27		11	rs844193	2	30626423	A	T	7.66e-09	0.0968113	0.0167613	0.075	0.0202	0.0001971	0.226718
rs13021718	2	32181424	0.538581	A	G	0.142378	0.00111042	-0.0808398	0.00435494	6.4e-77	2.2e-83		12	rs13021718	2	32181424	G	A	1.9e-26	-0.2142	0.0201282	-0.1362	0.0238	1.07e-08	0.140062
rs62146540	2	68162546	0.947164	A	C	0.270832	0.000623396	-0.0483454	0.003422	2.6e-45	1.4e-52		14	rs62146540	2	68162546	C	A	7.75e-12	-0.108173	0.0158076	-0.1212	0.0212	1.05e-08	0.269766
rs2706768	2	70456586	0.974223	T	C	0.395505	0.00511379	0.0175702	0.00311891	1.8e-08	4.4e-08		15	rs2706768	2	70456586	C	T	4.05e-08	0.0785047	0.0143031	0.0395	0.0195	0.0424	0.396256
rs10928235	2	145678114	1.66662	T	A	0.248581	0.0108899	0.0456883	0.00353392	3.1e-38	4.1e-40		16	rs10928235	2	145678114	A	T	1.9e-08	0.0914659	0.0162727	0.0848	0.02	2.29e-05	0.245922
rs13405699	2	174605633	1.93673	A	C	0.0203698	0.00250332	0.1754	0.0107827	1.7e-59	1.9e-62		17	rs13405699	2	174605633	C	A	4.61e-10	0.309309	0.0496336	0.3696	0.0555	2.77e-11	0.0208104
rs71421546	2	176991857	1.95736	A	C	0.0418593	0.0149907	0.12844	0.00765774	3.9e-63	8.1e-69		18	rs71421546	2	176991857	C	A	1.49e-14	0.26782	0.0348337	0.2351	0.0422	2.53e-08	0.0478176
rs10930758	2	177761828	1.97094	A	G	0.471236	0.00650669	0.0434934	0.00306348	9.5e-46	2.7e-49		18	rs10930758	2	177761828	A	G	2.53e-13	-0.102827	0.0140526	-0.0881	0.0168	1.52e-07	0.475509
rs7349332	2	219756383	2.34087	T	C	0.146121	0	0.0753333	0.00430664	1.6e-68	1.2e-76		19	rs7349332	2	219756383	C	T	1.07e-19	0.178911	0.0197008	0.2211	0.0254	2.87e-18	0.148337
rs77177529	2	223070676	2.39612	T	C	0.103786	0.0122244	-0.0495609	0.00502487	6e-23	1.1e-23		20	rs77177529	2	223070676	C	T	3.63e-10	-0.140517	0.022414	-0.0648	0.0296	0.02886	0.111142
rs11684254	2	239695893	2.67342	G	C	0.342736	0	0.091327	0.0032068	2.1e-178	7.7e-187		21	rs11684254	2	239695893	C	G	1.43e-39	0.192886	0.0146535	0.2553	0.0182	1.45e-44	0.346582
rs115182912	3	125993274	1.39196	A	G	0.0213922	0.0124971	0.196141	0.0106659	1.6e-75	7.3e-80		23	rs115182912	3	125993274	G	A	2.5e-11	0.312401	0.0468115	0.3037	0.0643	2.31e-06	0.0251212
rs35892873	3	126068948	1.39302	T	C	0.310046	0.0134663	-0.0471627	0.00334434	3.7e-45	1.1e-51		23	rs35892873	3	126068948	C	T	4.84e-13	-0.110725	0.0153149	-0.1011	0.0185	4.5e-08	0.308698
rs6788232	3	138722621	1.50895	T	C	0.110641	0.00101789	-0.0830682	0.00488579	7.9e-65	6.1e-69		24	rs6788232	3	138722621	T	C	1.25e-15	0.177364	0.0221718	0.1642	0.0279	3.8e-09	0.110954
rs11714208	3	141295050	1.53818	G	A	0.357795	0.0208935	-0.034585	0.00323197	1e-26	1.3e-25		25	rs11714208	3	141295050	A	G	2.75e-08	-0.0814275	0.0146536	-0.0746	0.0183	4.67e-05	0.356595
rs16863765	3	151674477	1.66394	A	G	0.283816	0	0.0568606	0.0034113	2.2e-62	7.3e-65		26	rs16863765	3	151674477	G	A	8.21e-18	0.133406	0.0155184	0.1437	0.019	3.59e-14	0.283815
rs7680591	4	81197949	0.949484	A	T	0.420588	0.0180931	0.0675378	0.00315276	8.4e-102	1.8e-110		27	rs7680591	4	81197949	T	A	4.6e-25	0.147336	0.0142479	0.1214	0.0174	2.6e-12	0.422626
rs12509636	4	106010433	1.17878	T	C	0.30762	0.022525	-0.0326001	0.00337387	4.4e-22	9.9e-24		28	rs12509636	4	106010433	C	T	2.63e-09	-0.0912154	0.0153227	-0.0579	0.018	0.001263	0.306215
rs76067940	4	108052995	1.19264	T	C	0.0354681	0.00371602	-0.119511	0.00835787	2.2e-46	6.3e-51		29	rs76067940	4	108052995	C	T	8.1e-11	-0.248264	0.0382017	-0.19	0.0523	0.0002812	0.0358297
rs335145	5	122444585	1.30705	G	A	0.283972	0.0270982	-0.038531	0.00344876	5.6e-29	1.9e-30		30	rs335145	5	122444585	A	G	1.44e-08	-0.0877154	0.0154724	-0.0699	0.0187	0.0001868	0.289755
rs1422798	5	158320877	1.67862	G	C	0.383169	0.0108169	-0.104871	0.00317329	1.7e-239	1.8e-253		31	rs1422798	5	158320877	C	G	2.29e-44	-0.20288	0.0145198	-0.1776	0.0177	1.13e-23	0.379061
rs2876167	6	9481372	0.227448	A	G	0.389359	0.0189551	-0.031454	0.00316383	2.7e-23	7.9e-24		33	rs2876167	6	9481372	G	A	1.87e-10	-0.0925893	0.0145313	-0.0906	0.0175	2.08e-07	0.392256
rs2149150	6	9677395	0.229858	A	C	0.137436	0.00260073	0.0843615	0.00444337	2.2e-80	1.2e-87		33	rs2149150	6	9677395	C	A	3.48e-16	0.163669	0.0200684	0.1519	0.0239	2.16e-10	0.141127
rs2040432	6	106052529	1.1301	A	C	0.377041	0.0340579	-0.0373804	0.00320184	1.7e-31	1.8e-32		35	rs2040432	6	106052529	A	C	3.03e-08	0.0809799	0.0146184	0.0759	0.0197	0.0001149	0.375964
rs12214131	6	106207921	1.13261	A	G	0.366003	0.0136952	0.0487349	0.00319376	1.4e-52	1.8e-57		35	rs12214131	6	106207921	G	A	9.09e-14	0.108791	0.0145958	0.1052	0.0175	1.7e-09	0.36825
rs9398803	6	126683594	1.32693	G	A	0.469225	0.00268352	-0.057002	0.0030606	2e-77	1.2e-84		36	rs9398803	6	126683594	A	G	1.66e-17	-0.119565	0.0140412	-0.1244	0.0171	3.86e-13	0.465921
rs9692245	7	543327	0.00689187	C	T	0.372588	0.00999869	-0.0563721	0.0031756	1.7e-70	1.9e-76		37	rs9692245	7	543327	T	C	2.33e-18	-0.12597	0.014413	-0.1176	0.0359	0.001055	0.373691
rs62433864	7	564213	0.00703111	A	G	0.149499	0.041675	-0.0703667	0.00438524	6.1e-58	8.4e-60		37	rs62433864	7	564213	G	A	6e-20	-0.179227	0.0195999	-0.1493	0.0486	0.002119	0.159438
rs10225279	7	19133072	0.340484	T	G	0.438811	0.0458293	-0.0410653	0.00315797	1.2e-38	3.3e-40		38	rs10225279	7	19133072	G	T	4.61e-11	-0.092939	0.0141177	-0.0715	0.0173	3.53e-05	0.441738
rs939963	7	68587797	0.86226	G	C	0.452591	0.00501639	0.0915153	0.00307579	1.6e-194	1.7e-203		40	rs939963	7	68587797	G	C	2.06e-41	-0.188856	0.0140105	-0.214	0.0172	1.05e-35	0.452471
rs4718886	7	68898689	0.86583	G	A	0.253508	0.00397902	-0.08241	0.00352468	6.7e-121	9.9e-126		40	rs4718886	7	68898689	A	G	7.93e-27	-0.173721	0.0162006	-0.182	0.0194	6.89e-21	0.249642
rs9719620	7	130994380	1.41618	T	C	0.458916	0.00362349	0.0446898	0.00308148	1.2e-47	2.7e-51		41	rs9719620	7	130994380	T	C	2.94e-08	-0.0779497	0.0140581	-0.0748	0.0168	8.32e-06	0.461974
rs16877149	8	109090197	1.28328	A	G	0.225249	0.00472904	0.0520595	0.00369999	5.8e-45	8e-47		42	rs16877149	8	109090197	G	A	8.43e-12	0.11465	0.0167837	0.0655	0.02	0.001073	0.224995
rs77767830	8	109268396	1.28358	T	A	0.0288483	0.00908794	0.156631	0.00925265	2.8e-64	3.1e-73		42	rs77767830	8	109268396	A	T	2.39e-14	0.311482	0.0408367	0.2743	0.0568	1.35e-06	0.0315841
rs79593277	8	109495611	1.28398	C	G	0.0112401	0.00147082	0.304407	0.0146279	3.5e-96	1.2e-101		42	rs79593277	8	109495611	G	C	2.13e-22	0.624511	0.0641488	0.8394	0.1196	2.24e-12	0.0122434
rs12686549	9	109630064	1.26619	G	A	0.0600899	0.00337023	0.0782024	0.00649914	2.4e-33	2.7e-35		44	rs12686549	9	109630064	A	G	7.25e-09	0.169046	0.0292215	0.1029	0.0352	0.003473	0.0611592
rs2807691	10	62917396	0.852051	A	G	0.422903	0.00259099	-0.0313525	0.00311792	8.7e-24	8.2e-26		45	rs2807691	10	62917396	A	G	4.59e-09	0.0833275	0.0142165	0.0635	0.0173	0.0002418	0.4232
rs11593840	10	78196612	1.01871	G	A	0.444909	0.00196272	-0.062716	0.00310296	7.7e-91	7.7e-101		46	rs11593840	10	78196612	A	G	9.31e-24	-0.14172	0.0141033	-0.1292	0.0171	3.89e-14	0.448496
rs3781452	10	126355129	1.60968	C	T	0.367331	0.00694015	0.0641213	0.00320745	6.5e-89	1.2e-92		47	rs3781452	10	126355129	C	T	2.58e-17	-0.123175	0.0145527	-0.1309	0.0175	6.69e-14	0.366582
rs79811440	11	27453752	0.463938	C	A	0.0410964	0.0118153	0.0853254	0.00781694	9.7e-28	4.8e-31		48	rs79811440	11	27453752	A	C	8.99e-12	0.239772	0.0351476	0.1475	0.0444	0.0008832	0.0436256
rs11037975	11	44410862	0.634588	G	C	0.300063	0.0204503	-0.0674844	0.00340571	2.2e-87	1.6e-91		49	rs11037975	11	44410862	C	G	2.14e-19	-0.138017	0.0153252	-0.1082	0.0193	2.07e-08	0.305602
rs7974900	12	26428677	0.459192	T	C	0.262589	0.00230364	0.0720268	0.00350017	4.3e-94	3.8e-97		50	rs7974900	12	26428677	T	C	1.62e-16	-0.130649	0.0158413	-0.1305	0.0193	1.53e-11	0.265241
rs10843003	12	27986940	0.478932	G	T	0.194877	0.00994511	-0.0287386	0.00390486	1.8e-13	5.3e-14		51	rs10843003	12	27986940	T	G	3.43e-09	-0.10449	0.0176808	-0.0508	0.0219	0.02023	0.196018
rs7976269	12	29234027	0.49238	A	G	0.17792	0.0036868	-0.0591864	0.00403028	8e-49	2.8e-50		52	rs7976269	12	29234027	G	A	5.73e-14	-0.137873	0.0183484	-0.1076	0.0219	9.31e-07	0.177603
rs76972608	12	130563363	1.67912	T	A	0.133374	0.0207523	-0.0665867	0.00457596	5.7e-48	1.4e-53		53	rs76972608	12	130563363	A	T	1.73e-12	-0.146316	0.0207396	-0.1168	0.0251	3.34e-06	0.136757
rs417054	14	30548135	0.221282	A	C	0.21064	0.00149518	0.0385354	0.00379254	3e-24	1.7e-25		54	rs417054	14	30548135	A	C	3.65e-08	-0.094202	0.0171061	-0.0842	0.0211	6.62e-05	0.212551
rs7164914	15	57531656	0.758762	A	G	0.191412	0.00819181	-0.0403391	0.00393929	1.3e-24	1.1e-25		55	rs7164914	15	57531656	G	A	1.08e-11	-0.120118	0.0176767	-0.0712	0.0206	0.0005584	0.195013
rs12902958	15	70040254	0.942353	A	G	0.103044	0.00140751	0.0899581	0.00509187	7.5e-70	4.1e-71		56	rs12902958	15	70040254	G	A	4.25e-15	0.1817	0.0231544	0.1792	0.0288	5.1e-10	0.103236
rs1704529	16	14388626	0.317074	T	C	0.324389	0.00769991	-0.0524803	0.00330887	1.2e-56	1.9e-62		58	rs1704529	16	14388626	C	T	1.42e-09	-0.0903341	0.0149236	-0.1274	0.0185	5.95e-12	0.324918
rs72809171	17	12457079	0.325888	A	G	0.0486484	0.00243514	0.0926669	0.00716863	3.2e-38	2.3e-39		59	rs72809171	17	12457079	G	A	1.54e-09	0.198908	0.0329286	0.2063	0.0395	1.76e-07	0.0483678
rs919462	17	44065740	0.690668	T	C	0.224813	1.46108e-05	-0.104105	0.00368273	8.4e-176	3e-189		60	rs919462	17	44065740	C	T	1.49e-26	-0.168393	0.0157897	-0.2295	0.022	2.01e-25	0.233698
rs17833789	17	55230628	0.822035	A	C	0.447948	0.014791	0.0616655	0.00311844	4.9e-87	2.4e-92		61	rs17833789	17	55230628	C	A	8.95e-23	0.138183	0.014067	0.1152	0.0169	8.54e-12	0.449226
rs29073	18	9971790	0.300717	C	A	0.494336	0.00643851	-0.0347513	0.00309739	3.3e-29	1.1e-30		62	rs29073	18	9971790	A	C	7.09e-10	-0.0862284	0.0139887	-0.0576	0.017	0.0006762	0.495291
rs8085664	18	42814156	0.625296	A	C	0.277508	0.00206013	-0.0717132	0.00344868	4.9e-96	1.3e-104		63	rs8085664	18	42814156	C	A	8.03e-25	-0.160868	0.0156374	-0.1519	0.0187	4.79e-16	0.275979
rs7226979	18	60924970	0.870867	T	C	0.463904	0.0449235	0.0340957	0.00317142	5.9e-27	4.5e-31		64	rs7226979	18	60924970	C	T	2.35e-08	0.0801763	0.0143584	0.049	0.0172	0.00446	0.463156
rs17265513	20	39832628	0.59764	C	T	0.199998	0	-0.0621525	0.00384613	9.7e-59	2.9e-63		66	rs17265513	20	39832628	T	C	4.04e-16	-0.1424	0.0174992	-0.0916	0.0216	2.2e-05	0.200092
rs985546	20	55434683	0.888687	C	T	0.21946	0	-0.05353	0.00370948	3.3e-47	3.4e-53		67	rs985546	20	55434683	C	T	5.4e-11	0.110861	0.0169012	0.1019	0.024	2.23e-05	0.218479
rs68088846	21	36208167	0.374829	A	G	0.207481	0	0.0667327	0.0038221	2.9e-68	1.6e-72		68	rs68088846	21	36208167	G	A	9.94e-19	0.151883	0.0171896	0.1472	0.0213	4.85e-12	0.207238
rs5934505	23	8913826	0.313944	C	T	0.268727	0	0.0426009	0.00247198	1.5e-66	4e-73		70	rs5934505	23	8913826	T	C	4.07e-13	0.162969	0.0224692	0.0917	0.0147	4.06e-10	0.2692
rs4827528	23	66335096	1.00074	A	G	0.143732	0	-0.298995	0.00312363	0	0		71	rs4827528	23	66335096	G	A	0	-1.23822	0.0295941	-0.8262	0.0218	4.42999999925205e-315	0.1527
rs113436165	23	67088410	1.00131	T	G	0.0462579	0	0.103369	0.00521713	2.3e-87	6.7e-93		71	rs113436165	23	67088410	G	T	1.4e-21	0.43308	0.0453867	0.2281	0.0646	0.0004178	0.05836
rs7061504	23	67363801	1.00202	G	A	0.118528	0	0.0763731	0.0033902	2.2e-112	2.7e-121		71	rs7061504	23	67363801	A	G	2.55e-35	0.402795	0.0324835	0.1807	0.0208	3.23e-18	0.1229
