# Supplementary material for: Dissection of genetic variation and evidence for pleiotropy in male pattern baldness
Source: Nat Commun. 2018 Dec 20;9:5407. doi: 10.1038/s41467-018-07862-y (PMC6302097; doi:10.1038/s41467-018-07862-y)
Supplement: Supplementary file 14 — Supplementary Data 11 [file 41467_2018_7862_MOESM14_ESM.xlsx]

## Sheet: Sheet1
Autosomes
LOCUS	SNP	CHR	BP	GENPOS	ALLELE1	ALLELE0	A1FREQ	F_MISS	BETA	SE	P_BOLT_LMM_INF	P_BOLT_LMM	STUDY
1p36.22	rs12565727	1	11033082	0.224531	G	A	0.22339	0	-0.111131	0.00364846	8.9e-204	1.1e-221	Li et al. (2012)
2q35	rs7349332	2	219756383	2.34087	T	C	0.146121	0	0.0753333	0.00430664	1.6e-68	1.2e-76	Heilman et al. (2013)
2q37.3	rs9287638	2	239694631	2.67339	A	C	0.325685	0.00536705	0.089172	0.00325762	5.7e-165	3.9e-173	Li et al. (2012)
3q25.1	rs4679955	3	151653368	1.66374	T	A	0.411657	0.0247069	0.0585979	0.00316019	9.4e-77	6.5e-84	Heilman et al. (2013)
5q33.3	rs929626	5	158310631	1.67861	G	A	0.464521	0.00327283	-0.0957766	0.00307731	1.2e-212	1e-222	Heilman et al. (2013)
7q11.22	rs2073963	7	18877874	0.333723	G	T	0.385894	0.00324361	0.095697	0.00315042	1.1e-202	2.3e-218	Li et al. (2012)
7p21.1	rs2249817	7	18896011	0.3338	G	A	0.432113	0.0198026	0.100443	0.00312416	8.8e-227	1.7e-244	Brockshmidt et al. (2011)
7p21.1	rs6945541	7	68611960	0.862566	C	T	0.450279	0	0.0857923	0.00306848	5.1e-172	5.7e-181	Li et al. (2012)
12p12.1	rs9668810	12	26426420	0.459163	T	C	0.263872	0	0.0720194	0.00349068	1.4e-94	8.5e-98	Heilman et al. (2013)
17q21.31	rs12373124	17	43924219	0.689312	C	T	0.222049	0.00571771	-0.104614	0.003709	5e-175	2.1e-188	Li et al. (2012)
18q12.3	rs10502861	18	42800148	0.625264	T	C	0.279369	0	-0.0739327	0.00343934	1.7e-102	3.3e-111	Li et al. (2012)
20p11	rs2180439	20	21853100	0.483762	C	T	0.399037	0	-0.144668	0.00313685	0	0	Hillmer et al. (2008)., Brockshmidt et al. (2011)
20p11	rs6047844	20	22037575	0.483926	C	T	0.436711	0	-0.153546	0.00309167	0	0	Li et al. (2012)
20p11	rs1160312	20	22050503	0.483933	G	A	0.457358	0	-0.148756	0.00307507	0	0	Richards et al. (2008)
Chromosome X
LOCUS	SNP	CHR	BP	GENPOS	ALLELE1	ALLELE0	A1FREQ	F_MISS	BETA	SE	P_BOLT_LMM_INF	P_BOLT_LMM	STUDY
Xq12	rs6625163	23	66510984	1.00086	G	A	0.172466	0	-0.273064	0.00290065	0	0	Hillmer et al. (2008)., Brockshmidt et al. (2011)., Li et al. (2012)
Xq12	rs2497938	23	66563018	1.00087	C	T	0.171682	0	-0.272832	0.00290589	0	0	Richards et al. (2008)
