# Supplementary material for: Dissection of genetic variation and evidence for pleiotropy in male pattern baldness
Source: Nat Commun. 2018 Dec 20;9:5407. doi: 10.1038/s41467-018-07862-y (PMC6302097; doi:10.1038/s41467-018-07862-y)
Supplement: Supplementary file 15 — Supplementary Data 12 [file 41467_2018_7862_MOESM15_ESM.xlsx]

## Sheet: Sheet1
Category	Prop._SNPs	Prop._h2	Prop._h2_std_error	Enrichment	Enrichment_std_error	Enrichment_p	Figure 4 Identifier
baseL2_0	1	1	0	1	0	NA
Coding_UCSC.bedL2_0	0.0142749	0.0986092	0.0265743	6.90787	1.86161	0.00180947	Coding
Coding_UCSC.extend.500.bedL2_0	0.0636618	0.0677045	0.0304596	1.0635	0.47846	0.894032
Conserved_LindbladToh.bedL2_0	0.0256851	0.618018	0.103425	24.0613	4.02667	7.63117e-08	Conserved
Conserved_LindbladToh.extend.500.bedL2_0	0.330412	0.80033	0.0642156	2.42221	0.19435	1.0114e-09
CTCF_Hoffman.bedL2_0	0.0238662	0.0940613	0.0671664	3.9412	2.81429	0.29726	CTCF
CTCF_Hoffman.extend.500.bedL2_0	0.0708357	0.0212463	0.086761	0.299938	1.22482	0.559751
DGF_ENCODE.bedL2_0	0.136006	0.948949	0.148144	6.97728	1.08925	5.69923e-07	DGF
DGF_ENCODE.extend.500.bedL2_0	0.53847	1.3548	0.0831361	2.51601	0.154393	6.9724e-16
DHS_peaks_Trynka.bedL2_0	0.110583	0.630911	0.108465	5.70532	0.98085	4.15164e-06
DHS_Trynka.bedL2_0	0.166201	0.94441	0.126858	5.68235	0.763282	2.75252e-08	DHS
DHS_Trynka.extend.500.bedL2_0	0.496042	1.0132	0.080373	2.04257	0.162028	7.82108e-10
Enhancer_Andersson.bedL2_0	0.00432768	0.00809745	0.0303508	1.87108	7.01318	0.900198	Enhancer_FANTOM5
Enhancer_Andersson.extend.500.bedL2_0	0.0190351	0.115363	0.0453399	6.06055	2.38192	0.0373515
Enhancer_Hoffman.bedL2_0	0.0419892	0.224552	0.0466173	5.34787	1.11022	0.000216853	Enhancer_Hoffman
Enhancer_Hoffman.extend.500.bedL2_0	0.0898451	0.271639	0.0443727	3.02342	0.49388	5.90207e-05
FetalDHS_Trynka.bedL2_0	0.0839308	0.479588	0.106585	5.71409	1.26992	0.000473612	FetalDHS
FetalDHS_Trynka.extend.500.bedL2_0	0.283362	0.667542	0.0990251	2.35579	0.349465	0.000269621
H3K27ac_Hnisz.bedL2_0	0.389076	0.872954	0.0527953	2.24366	0.135694	1.21463e-17	H3K27ac_Hnisz
H3K27ac_Hnisz.extend.500.bedL2_0	0.420486	0.964547	0.0557212	2.29388	0.132516	1.92491e-17
H3K27ac_PGC2.bedL2_0	0.268778	0.807957	0.0933955	3.00604	0.347482	8.71602e-08	H3K27ac_PGC2
H3K27ac_PGC2.extend.500.bedL2_0	0.335206	0.792089	0.065626	2.36299	0.195778	1.50399e-10
H3K4me1_peaks_Trynka.bedL2_0	0.169823	0.716362	0.127633	4.2183	0.751565	1.57395e-05
H3K4me1_Trynka.bedL2_0	0.423685	1.19431	0.0945524	2.81887	0.223167	8.68003e-12	H3K4me1
H3K4me1_Trynka.extend.500.bedL2_0	0.605819	1.04925	0.0503261	1.73195	0.0830711	5.63097e-14
H3K4me3_peaks_Trynka.bedL2_0	0.0416488	0.249877	0.0530319	5.99962	1.27331	4.95464e-05
H3K4me3_Trynka.bedL2_0	0.133011	0.57133	0.0638606	4.29537	0.480117	3.94283e-11	H3K4me3
H3K4me3_Trynka.extend.500.bedL2_0	0.255139	0.72225	0.0610015	2.83081	0.239091	1.24499e-11
H3K9ac_peaks_Trynka.bedL2_0	0.0384595	0.233283	0.0695858	6.06567	1.80933	0.00433956
H3K9ac_Trynka.bedL2_0	0.125413	0.57481	0.0828736	4.58334	0.660806	1.66154e-07	H3K9ac
H3K9ac_Trynka.extend.500.bedL2_0	0.229855	0.662501	0.0659832	2.88226	0.287065	1.28018e-09
Intron_UCSC.bedL2_0	0.387473	0.342562	0.0348386	0.884092	0.0899124	0.200892	Intron
Intron_UCSC.extend.500.bedL2_0	0.396796	0.397075	0.034582	1.0007	0.0871529	0.993554
PromoterFlanking_Hoffman.bedL2_0	0.00830845	-0.00626	0.021435	-0.75345	2.5799	0.493714	PromoterFlanking
PromoterFlanking_Hoffman.extend.500.bedL2_0	0.0331865	-0.000798701	0.0335862	-0.0240671	1.01205	0.309412
Promoter_UCSC.bedL2_0	0.030656	0.0717631	0.0268946	2.34092	0.877305	0.127419	Promoter
Promoter_UCSC.extend.500.bedL2_0	0.0380627	0.0725536	0.0249996	1.90616	0.656801	0.165464
Repressed_Hoffman.bedL2_0	0.460873	0.21724	0.0939643	0.471366	0.203883	0.00964672	Repressed
Repressed_Hoffman.extend.500.bedL2_0	0.718511	0.443656	0.0435277	0.617466	0.0605804	1.12239e-09
SuperEnhancer_Hnisz.bedL2_0	0.16721	0.36255	0.0292167	2.16824	0.174731	3.45598e-11	SuperEnhancer
SuperEnhancer_Hnisz.extend.500.bedL2_0	0.170383	0.387388	0.0307661	2.27363	0.180571	3.04442e-12
TFBS_ENCODE.bedL2_0	0.131228	0.678047	0.109458	5.16693	0.834106	1.60896e-06	TFBS
TFBS_ENCODE.extend.500.bedL2_0	0.341215	0.973231	0.0977122	2.85226	0.286366	8.68117e-11
Transcribed_Hoffman.bedL2_0	0.345968	0.361003	0.0692528	1.04346	0.200171	0.827257	Transcribed
Transcribed_Hoffman.extend.500.bedL2_0	0.762095	0.606157	0.0741483	0.795382	0.0972953	0.0349703
TSS_Hoffman.bedL2_0	0.0178321	0.0797878	0.0399886	4.47439	2.24251	0.121681	TSS
TSS_Hoffman.extend.500.bedL2_0	0.0343534	0.0716159	0.0332112	2.08468	0.96675	0.259689
UTR_3_UCSC.bedL2_0	0.0111859	0.0330483	0.0171564	2.95446	1.53375	0.201208	UTR_3
UTR_3_UCSC.extend.500.bedL2_0	0.0264553	0.0253524	0.0200257	0.958312	0.756965	0.95597
UTR_5_UCSC.bedL2_0	0.00548417	0.0279998	0.0185628	5.10557	3.38481	0.225583	UTR_5
UTR_5_UCSC.extend.500.bedL2_0	0.0268651	0.0421095	0.0237859	1.56745	0.885385	0.520341
WeakEnhancer_Hoffman.bedL2_0	0.0209872	0.126282	0.0437993	6.01709	2.08695	0.0182146	WeakEnhancer
WeakEnhancer_Hoffman.extend.500.bedL2_0	0.0887866	0.203327	0.0588001	2.29007	0.662263	0.0514467
