# Supplementary material for: Dissection of genetic variation and evidence for pleiotropy in male pattern baldness
Source: Nat Commun. 2018 Dec 20;9:5407. doi: 10.1038/s41467-018-07862-y (PMC6302097; doi:10.1038/s41467-018-07862-y)
Supplement: Supplementary file 16 — Supplementary Data 13 [file 41467_2018_7862_MOESM16_ESM.xlsx]

## Sheet: Sheet1
GENE	CHR	START	STOP	NSNPS	NPARAM	N	ZSTAT	P	SYMBOL
ENSG00000164330	5	158122928	158526769	1084	109	205327	28.643	9.83e-181	EBF1
ENSG00000132874	18	42792960	43263072	1786	176	205327	22.84	9.11e-116	SLC14A2
ENSG00000147655	8	108911544	109095913	593	68	205327	20.666	3.47e-95	RSPO2
ENSG00000048052	7	18126572	19042039	3029	264	205327	20.194	5.58e-91	HDAC9
ENSG00000148655	10	77360998	78319925	2633	250	205327	20.103	3.5e-90	C10orf11
ENSG00000123096	12	26274924	26452223	623	79	205327	19.522	3.56e-85	SSPN
ENSG00000092607	1	119425669	119532179	358	55	205327	18.759	8.17e-79	TBX15
ENSG00000189319	10	126307861	126432838	372	54	205327	18.606	1.43e-77	FAM53B
ENSG00000108379	17	44839872	44910520	129	31	205327	18.602	1.55e-77	WNT3
ENSG00000181355	6	9596343	10211841	2053	165	205327	18.327	2.52e-75	OFCC1
ENSG00000138675	4	81187753	81257834	242	38	205327	18.062	3.15e-73	FGF5
ENSG00000258539	10	126305649	126480296	494	61	205327	17.626	7.77e-70	RP11-12J10.3
ENSG00000197461	7	536895	559933	77	13	205327	17.617	9.06e-70	PDGFA
ENSG00000163884	3	126061478	126076285	27	11	205327	17.115	5.75e-66	KLF15
ENSG00000175110	3	138724648	139076065	987	86	205327	16.694	7.24e-63	MRPS22
ENSG00000130940	1	10696661	10856707	414	92	205327	16.336	2.74e-60	CASZ1
ENSG00000175262	1	11006528	11042094	130	19	205327	16.101	1.25e-58	C1orf127
ENSG00000128585	7	130794855	131181395	1233	147	205327	15.992	7.32e-58	MKLN1
ENSG00000020633	1	25226002	25291612	138	35	205327	15.631	2.26e-55	RUNX3
ENSG00000159314	17	43471275	43511787	117	13	205327	15.385	1.03e-53	ARHGAP27
ENSG00000158321	7	69063905	70258054	3470	166	205327	15.164	3.08e-52	AUTS2
ENSG00000116874	1	119573839	119683294	358	48	205327	14.987	4.45e-51	WARS2
ENSG00000256762	17	44076616	44077060	1	1	205327	14.933	1e-50	STH
ENSG00000225190	17	43513266	43568115	102	10	205327	14.876	2.36e-50	PLEKHM1
ENSG00000135925	2	219745085	219764303	22	6	205327	14.815	5.84e-50	WNT10A
ENSG00000073969	17	44668035	44834830	81	12	205327	14.814	5.94e-50	NSF
ENSG00000120370	1	170501270	170522587	58	15	205327	14.6	1.41e-48	GORAB
ENSG00000203760	6	126661320	126670021	14	8	205327	14.153	8.97e-46	CENPW
ENSG00000115970	2	43393800	43823185	1382	76	205327	13.731	3.32e-43	THADA
ENSG00000152217	18	42260138	42648475	898	146	205327	13.672	7.48e-43	SETBP1
ENSG00000061455	5	122424816	122529960	547	52	205327	13.61	1.74e-42	PRDM6
ENSG00000185104	1	50905150	51425935	1026	62	205327	13.599	2.04e-42	FAF1
ENSG00000120088	17	43699267	43913194	969	14	205327	13.564	3.28e-42	CRHR1
ENSG00000205213	11	27387508	27494322	266	52	205327	13.369	4.61e-41	LGR4
ENSG00000155011	4	107842959	108204963	1127	117	205327	13.347	6.17e-41	DKK2
ENSG00000185294	17	43922256	43924438	22	4	205327	13.199	4.46e-40	SPPL2C
ENSG00000124181	20	39765600	39811629	110	39	205327	13.128	1.14e-39	PLCG1
ENSG00000198900	20	39657458	39753127	225	52	205327	12.956	1.08e-38	TOP1
ENSG00000186868	17	43971748	44105700	699	11	205327	12.699	3e-37	MAPT
ENSG00000206260	3	138722804	138725110	5	3	205327	12.441	7.84e-36	PRR23A
ENSG00000181722	3	114056941	114866118	1993	183	205327	12.267	6.82e-35	ZBTB20
ENSG00000152784	4	81105033	81125483	62	13	205327	12.151	2.83e-34	PRDM8
ENSG00000120071	17	44107282	44302733	733	11	205327	12.112	4.59e-34	KANSL1
ENSG00000174306	20	39807088	39946312	367	52	205327	12.089	6.04e-34	ZHX3
ENSG00000159873	22	29168662	29185283	66	18	205327	11.936	3.84e-33	CCDC117
ENSG00000183579	22	29279580	29453475	479	64	205327	11.826	1.42e-32	ZNRF3
ENSG00000018699	2	32853099	33046118	803	73	205327	11.753	3.4e-32	TTC27
ENSG00000115596	2	219724544	219738955	21	6	205327	11.705	5.99e-32	WNT6
ENSG00000140575	15	90931450	91045475	377	35	205327	11.613	1.77e-31	IQGAP1
ENSG00000228696	17	44352150	44439130	13	2	205327	11.603	1.99e-31	ARL17B
ENSG00000203791	10	126436718	126480439	103	18	205327	11.545	3.91e-31	METTL10
ENSG00000100209	22	29138019	29153503	46	17	205327	11.537	4.29e-31	HSCB
ENSG00000104447	8	116420724	116821899	917	70	205327	11.501	6.55e-31	TRPS1
ENSG00000066651	6	126307576	126360422	76	15	205327	11.443	1.27e-30	TRMT11
ENSG00000123268	12	51157493	51214905	109	13	205327	11.4	2.09e-30	ATF1
ENSG00000197826	4	81256874	81884910	2255	61	205327	11.378	2.7e-30	C4orf22
ENSG00000154240	17	63631656	64188202	2050	59	205327	11.375	2.77e-30	CEP112
ENSG00000164841	8	109619079	109799844	666	64	205327	11.369	2.98e-30	TMEM74
ENSG00000255730	19	41856758	41930906	209	18	205327	11.366	3.08e-30	CTC-435M10.3
ENSG00000198829	3	151591431	151602405	40	13	205327	11.247	1.2e-29	SUCNR1
ENSG00000124813	6	45295894	45632086	997	110	205327	11.139	4.04e-29	RUNX2
ENSG00000119820	2	32502979	32541663	111	32	205327	10.962	2.9e-28	YIPF4
ENSG00000142046	19	41856816	41889988	72	11	205327	10.853	9.67e-28	TMEM91
ENSG00000196284	6	44777054	45345690	1949	58	205327	10.789	1.93e-27	SUPT3H
ENSG00000177311	3	141043055	141168634	362	51	205327	10.713	4.41e-27	ZBTB38
ENSG00000105341	19	41937223	41946622	29	7	205327	10.639	9.77e-27	ATP5SL
ENSG00000069667	15	60780483	61521518	2321	346	205327	10.417	1.03e-25	RORA
ENSG00000107902	10	126150403	126306457	845	84	205327	10.411	1.1e-25	LHPP
ENSG00000177191	19	41931264	41934635	11	4	205327	10.338	2.38e-25	B3GNT8
ENSG00000169504	1	25071848	25170815	124	22	205327	10.335	2.45e-25	CLIC4
ENSG00000248098	19	41884215	41930910	155	12	205327	10.234	7.01e-25	BCKDHA
ENSG00000184814	3	138737873	138739768	2	1	205327	10.202	9.67e-25	PRR23B
ENSG00000134824	11	61560452	61634826	231	37	205327	10.143	1.77e-24	FADS2
ENSG00000135903	2	223064607	223163715	361	59	205327	10.012	6.73e-24	PAX3
ENSG00000181513	17	43209967	43221548	28	13	205327	9.9274	1.58e-23	ACBD4
ENSG00000137871	15	56922379	57210769	766	54	205327	9.9142	1.81e-23	ZNF280D
ENSG00000134825	11	61535973	61560274	44	16	205327	9.9129	1.83e-23	TMEM258
ENSG00000010810	6	111981535	112194655	803	76	205327	9.9043	1.99e-23	FYN
ENSG00000100376	22	45704849	45737836	113	16	205327	9.8996	2.09e-23	FAM118A
ENSG00000161714	17	43186335	43210721	101	33	205327	9.8645	2.97e-23	PLCD3
ENSG00000128567	7	131185021	131242976	214	54	205327	9.8106	5.07e-23	PODXL
ENSG00000159450	1	152078793	152086556	16	10	205327	9.7988	5.7e-23	TCHH
ENSG00000121380	12	12202778	12364018	439	74	205327	9.7945	5.94e-23	BCL2L14
ENSG00000111911	6	126277927	126301387	40	7	205327	9.7748	7.22e-23	HINT3
ENSG00000134871	13	110958159	111165374	1051	127	205327	9.6301	2.98e-22	COL4A2
ENSG00000120948	1	11072414	11085796	22	5	205327	9.6216	3.24e-22	TARDBP
ENSG00000128652	2	177001340	177037830	93	19	205327	9.6003	3.99e-22	HOXD3
ENSG00000184719	10	90033621	90344287	1055	75	205327	9.5934	4.26e-22	RNLS
ENSG00000123810	19	41860326	41870078	23	7	205327	9.5844	4.65e-22	B9D2
ENSG00000158019	2	28112808	28561768	1180	84	205327	9.5822	4.75e-22	BRE
ENSG00000115592	2	219687106	219696809	12	6	205327	9.5624	5.75e-22	PRKAG3
ENSG00000172927	11	69061605	69182494	213	42	205327	9.4671	1.44e-21	MYEOV
ENSG00000087494	12	28111017	28125638	44	12	205327	9.4333	1.99e-21	PTHLH
ENSG00000109881	11	27352374	27385415	102	25	205327	9.3041	6.76e-21	CCDC34
ENSG00000132554	8	100973164	101143496	366	51	205327	9.2938	7.44e-21	RGS22
ENSG00000124177	20	40030741	40247133	703	53	205327	9.2588	1.03e-20	CHD6
ENSG00000009724	1	11086580	11107290	76	14	205327	9.2181	1.51e-20	MASP2
ENSG00000104408	8	109213445	109447562	880	48	205327	9.1476	2.91e-20	EIF3E
ENSG00000182185	14	68286496	69196935	2831	219	205327	9.0814	5.36e-20	RAD51B
ENSG00000070018	12	12268959	12419946	380	43	205327	9.0742	5.73e-20	LRP6
ENSG00000139648	12	52937693	52946931	50	10	205327	9.0579	6.65e-20	KRT71
ENSG00000148143	9	109625378	109775915	321	62	205327	9.0252	8.97e-20	ZNF462
ENSG00000136448	17	43128978	43186384	239	35	205327	9.0104	1.03e-19	NMT1
ENSG00000156113	10	78629359	79398353	2630	247	205327	9.0015	1.11e-19	KCNMA1
ENSG00000170166	2	177015950	177017954	6	3	205327	8.9487	1.8e-19	HOXD4
ENSG00000142655	1	10532345	10690815	486	58	205327	8.8946	2.93e-19	PEX14
ENSG00000100219	22	29190543	29196585	9	5	205327	8.8926	2.99e-19	XBP1
ENSG00000077348	19	41892279	41903384	34	6	205327	8.8913	3.02e-19	EXOSC5
ENSG00000064763	12	29302036	29493913	767	60	205327	8.7969	7.03e-19	FAR2
ENSG00000137265	6	391739	411447	72	19	205327	8.7637	9.44e-19	IRF4
ENSG00000050405	12	50569571	50677329	133	12	205327	8.7612	9.66e-19	LIMA1
ENSG00000183798	20	39988606	39995467	31	11	205327	8.755	1.02e-18	EMILIN3
ENSG00000115760	2	32582096	32843966	797	66	205327	8.6967	1.71e-18	BIRC6
ENSG00000162959	2	32090129	32236299	394	44	205327	8.6846	1.9e-18	MEMO1
ENSG00000168517	17	43238067	43247407	20	10	205327	8.6365	2.9e-18	HEXIM2
ENSG00000132793	20	39969560	39989222	79	26	205327	8.6339	2.96e-18	LPIN3
ENSG00000100154	22	28374004	29075853	1631	83	205327	8.5786	4.8e-18	TTC28
ENSG00000066084	12	50898768	51142450	419	29	205327	8.5479	6.27e-18	DIP2B
ENSG00000140262	15	57210821	57591479	1413	56	205327	8.5465	6.34e-18	TCF12
ENSG00000091656	8	77593454	77779521	459	64	205327	8.5441	6.48e-18	ZFHX4
ENSG00000149485	11	61567099	61596790	69	14	205327	8.5408	6.66e-18	FADS1
ENSG00000172992	17	43100708	43138473	128	24	205327	8.4583	1.36e-17	DCAKD
ENSG00000162961	2	32092878	32264881	494	51	205327	8.4374	1.62e-17	DPY30
ENSG00000248905	15	33057747	33486897	2052	189	205327	8.3973	2.28e-17	FMN1
ENSG00000125813	20	21686297	21696620	15	7	205327	8.3558	3.25e-17	PAX1
ENSG00000158125	2	31557187	31637581	308	64	205327	8.3291	4.07e-17	XDH
ENSG00000159708	16	67360701	67419106	181	33	205327	8.295	5.43e-17	LRRC36
ENSG00000182329	2	202937978	203062585	445	65	205327	8.2494	7.96e-17	AC079354.1
ENSG00000064655	20	45523263	45817492	1029	128	205327	8.2355	8.94e-17	EYA2
ENSG00000145996	6	20534688	21232635	2475	143	205327	8.2132	1.08e-16	CDKAL1
ENSG00000171791	18	60790579	60987361	524	97	205327	8.1447	1.9e-16	BCL2
ENSG00000159714	16	67428322	67450736	71	22	205327	8.1294	2.16e-16	ZDHHC1
ENSG00000196660	1	219858769	220131989	1006	75	205327	8.1099	2.53e-16	SLC30A10
ENSG00000078747	20	32951041	33099198	208	20	205327	8.1086	2.56e-16	ITCH
ENSG00000107249	9	3824127	4348392	2680	312	205327	8.0631	3.72e-16	GLIS3
ENSG00000174705	5	171752185	171881527	569	37	205327	8.0575	3.89e-16	SH3PXD2B
ENSG00000151348	11	44117099	44266979	395	57	205327	7.9941	6.52e-16	EXT2
ENSG00000167588	12	50497602	50505102	12	7	205327	7.9705	7.9e-16	GPD1
ENSG00000159216	21	36160098	37376965	4196	335	205327	7.965	8.26e-16	RUNX1
ENSG00000151208	10	79550549	79686378	498	42	205327	7.9309	1.09e-15	DLG5
ENSG00000079819	6	131160487	131384462	811	54	205327	7.9269	1.12e-15	EPB41L2
ENSG00000124920	11	61520114	61555990	71	23	205327	7.8523	2.04e-15	MYRF
ENSG00000168036	3	41236328	41301587	108	18	205327	7.7293	5.41e-15	CTNNB1
ENSG00000187144	1	16713612	16763919	146	30	205327	7.705	6.54e-15	SPATA21
ENSG00000166949	15	67356101	67487533	375	75	205327	7.7023	6.68e-15	SMAD3
ENSG00000185958	12	50720013	50790405	117	13	205327	7.6306	1.17e-14	FAM186A
ENSG00000068024	2	239969864	240323348	1503	144	205327	7.6159	1.31e-14	HDAC4
ENSG00000186834	17	43224684	43229468	10	6	205327	7.6009	1.47e-14	HEXIM1
ENSG00000006607	2	242295658	242434256	598	59	205327	7.6005	1.48e-14	FARP2
ENSG00000088298	20	33703167	33865928	394	46	205327	7.5983	1.5e-14	EDEM2
ENSG00000204084	1	38326369	38412729	221	35	205327	7.5955	1.53e-14	INPP5B
ENSG00000015413	16	89679716	89704839	99	23	205327	7.5901	1.6e-14	DPEP1
ENSG00000184361	17	43331760	43339479	26	5	205327	7.5899	1.6e-14	SPATA32
ENSG00000167720	17	2206677	2228554	53	21	205327	7.5843	1.67e-14	SRR
ENSG00000167523	16	89724210	89737680	79	22	205327	7.5706	1.86e-14	SPATA33
ENSG00000123095	12	26272959	26278060	16	9	205327	7.5693	1.88e-14	BHLHE41
ENSG00000170606	5	132387654	132442141	181	21	205327	7.5613	2e-14	HSPA4
ENSG00000185432	12	51317255	51326300	15	6	205327	7.5569	2.06e-14	METTL7A
ENSG00000120616	10	32556679	32667726	381	47	205327	7.5516	2.15e-14	EPC1
ENSG00000198646	20	33284722	33413452	197	20	205327	7.5435	2.29e-14	NCOA6
ENSG00000172572	12	20522179	20837315	1046	107	205327	7.5411	2.33e-14	PDE3A
ENSG00000077935	22	45739944	45809500	193	17	205327	7.5315	2.51e-14	SMC1B
ENSG00000145216	4	54243810	55161439	3127	266	205327	7.5313	2.51e-14	FIP1L1
ENSG00000174332	1	53971910	54199877	762	68	205327	7.5312	2.51e-14	GLIS1
ENSG00000115677	2	242166679	242256476	379	59	205327	7.5228	2.68e-14	HDLBP
ENSG00000102904	16	67840668	67866051	67	23	205327	7.5195	2.75e-14	TSNAXIP1
ENSG00000101464	20	33148346	33264910	158	18	205327	7.5057	3.06e-14	PIGU
ENSG00000128709	2	176987088	176989853	9	4	205327	7.4886	3.48e-14	HOXD9
ENSG00000120942	1	11333263	11356106	39	7	205327	7.4637	4.21e-14	UBIAD1
ENSG00000128645	2	177053307	177055688	6	3	205327	7.4533	4.55e-14	HOXD1
ENSG00000167721	17	2225797	2240801	38	19	205327	7.4507	4.64e-14	TSR1
ENSG00000143614	1	153777201	153895451	276	35	205327	7.4416	4.98e-14	GATAD2B
ENSG00000125971	20	33104214	33128762	31	7	205327	7.4353	5.22e-14	DYNLRB1
ENSG00000088930	20	21283942	21370463	206	27	205327	7.4284	5.5e-14	XRN2
ENSG00000122691	7	19060614	19157295	271	30	205327	7.4226	5.74e-14	TWIST1
ENSG00000141098	16	67708434	67753324	110	29	205327	7.4055	6.53e-14	GFOD2
ENSG00000119866	2	60678302	60780702	198	55	205327	7.4008	6.77e-14	BCL11A
ENSG00000139624	12	50523575	50561288	57	8	205327	7.3979	6.92e-14	CERS5
ENSG00000107036	9	5629025	5776557	521	50	205327	7.3972	6.95e-14	KIAA1432
ENSG00000078814	20	33563206	33590240	72	16	205327	7.3817	7.81e-14	MYH7B
ENSG00000115694	2	242432089	242449145	75	21	205327	7.3689	8.6e-14	STK25
ENSG00000175879	2	176994422	176997423	7	4	205327	7.364	8.92e-14	HOXD8
ENSG00000123080	1	51426417	51440305	17	6	205327	7.3595	9.23e-14	CDKN2C
ENSG00000152518	2	43449541	43453748	9	4	205327	7.3594	9.24e-14	ZFP36L2
ENSG00000183765	22	29083731	29138410	169	34	205327	7.3201	1.24e-13	CHEK2
ENSG00000066117	12	50478755	50494495	27	7	205327	7.3133	1.3e-13	SMARCD1
ENSG00000090263	7	140705854	140715028	27	9	205327	7.3124	1.31e-13	MRPS33
ENSG00000112246	6	100832891	100912805	219	41	205327	7.3017	1.42e-13	SIM1
ENSG00000112394	6	111408781	111552397	347	44	205327	7.2996	1.44e-13	SLC16A10
ENSG00000205302	5	122110691	122165803	251	32	205327	7.2949	1.49e-13	SNX2
ENSG00000106829	9	82186688	82341658	369	55	205327	7.2824	1.64e-13	TLE4
ENSG00000055044	2	203130439	203168389	119	19	205327	7.2804	1.66e-13	NOP58
ENSG00000197548	3	11313995	11599139	703	37	205327	7.2788	1.68e-13	ATG7
ENSG00000050767	5	177664619	178017556	1603	187	205327	7.2787	1.69e-13	COL23A1
ENSG00000168385	2	242254515	242293442	166	37	205327	7.2681	1.82e-13	2002-09-01
ENSG00000114166	3	20081515	20195896	529	46	205327	7.26	1.94e-13	KAT2B
ENSG00000146966	7	140218220	140373793	386	42	205327	7.2505	2.08e-13	DENND2A
ENSG00000165660	10	126490354	126525239	97	16	205327	7.2449	2.16e-13	FAM175B
ENSG00000123384	12	57522276	57607134	156	37	205327	7.2424	2.2e-13	LRP1
ENSG00000102898	16	67880635	67906470	67	19	205327	7.2376	2.28e-13	NUTF2
ENSG00000078804	20	33292094	33301243	10	4	205327	7.2356	2.32e-13	TP53INP2
ENSG00000127564	16	3018025	3030540	21	8	205327	7.2353	2.32e-13	PKMYT1
ENSG00000101460	20	33134658	33148149	24	6	205327	7.2298	2.42e-13	MAP1LC3A
ENSG00000150995	3	4535032	4889524	1248	202	205327	7.2164	2.67e-13	ITPR1
ENSG00000143570	1	153931575	153940188	21	10	205327	7.2063	2.87e-13	SLC39A1
ENSG00000174600	12	108681821	108733118	156	32	205327	7.1868	3.32e-13	CMKLR1
ENSG00000186452	12	51236703	51281667	130	12	205327	7.1826	3.42e-13	TMPRSS12
ENSG00000197536	5	131746328	131811736	243	31	205327	7.1696	3.76e-13	C5orf56
ENSG00000075399	16	89773542	89787394	57	21	205327	7.1683	3.8e-13	VPS9D1
ENSG00000152683	2	32390933	32449448	182	32	205327	7.1649	3.89e-13	SLC30A6
ENSG00000107099	9	214854	465259	1359	110	205327	7.1584	4.08e-13	DOCK8
ENSG00000009413	6	111620234	111804918	464	51	205327	7.1567	4.13e-13	REV3L
ENSG00000070366	17	1963133	2207065	779	52	205327	7.1563	4.14e-13	SMG6
ENSG00000124782	6	7107830	7252213	417	77	205327	7.1551	4.18e-13	RREB1
ENSG00000196628	18	52889562	53332018	1001	101	205327	7.1525	4.26e-13	TCF4
ENSG00000156170	8	95907995	96128683	703	47	205327	7.1506	4.32e-13	NDUFAF6
ENSG00000134504	18	24034874	24237365	565	103	205327	7.1374	4.76e-13	KCTD1
ENSG00000160741	1	153920145	153931101	17	7	205327	7.1176	5.49e-13	CRTC2
ENSG00000159753	16	67678822	67691472	34	12	205327	7.1037	6.07e-13	RLTPR
ENSG00000063169	19	48111453	48206533	356	45	205327	7.1032	6.09e-13	GLTSCR1
ENSG00000136045	12	108079509	108106944	86	17	205327	7.0993	6.27e-13	PWP1
ENSG00000131069	20	33459949	33515769	102	11	205327	7.0984	6.31e-13	ACSS2
ENSG00000203783	1	153190060	153191793	6	2	205327	7.0974	6.36e-13	PRR9
ENSG00000100983	20	33516236	33543620	42	8	205327	7.0882	6.79e-13	GSS
ENSG00000072201	4	54325468	54567572	990	118	205327	7.0871	6.85e-13	LNX1
ENSG00000159792	16	67927175	67963581	92	23	205327	7.0855	6.93e-13	PSKH1
ENSG00000110851	12	108126643	108155049	95	14	205327	7.0729	7.59e-13	PRDM4
ENSG00000269529	12	50690489	50691718	4	2	205327	7.0685	7.83e-13	AC140061.12
ENSG00000176387	16	67464555	67471456	23	11	205327	7.0664	7.95e-13	HSD11B2
ENSG00000141084	16	67757005	67840555	223	47	205327	7.056	8.57e-13	RANBP10
ENSG00000144560	3	11597544	11762220	590	65	205327	7.0494	8.99e-13	VGLL4
ENSG00000168676	16	67323331	67360666	95	31	205327	7.0488	9.02e-13	KCTD19
ENSG00000102901	16	67862060	67881714	57	17	205327	7.0458	9.22e-13	CENPT
ENSG00000103591	15	67493371	67547533	133	19	205327	7.0449	9.28e-13	AAGAB
ENSG00000116030	2	203070903	203103331	79	18	205327	7.0395	9.65e-13	SUMO1
ENSG00000143552	1	153965161	154127592	280	31	205327	7.0348	9.98e-13	NUP210L
ENSG00000198837	1	153901977	153919172	25	6	205327	7.0321	1.02e-12	DENND4B
ENSG00000108175	10	80828792	81076276	856	148	205327	7.0311	1.02e-12	ZMIZ1
ENSG00000196155	16	67311413	67323402	36	20	205327	7.0187	1.12e-12	PLEKHG4
ENSG00000031823	19	5916150	5978153	148	38	205327	7.0179	1.13e-12	RANBP3
ENSG00000131165	16	89710839	89724253	82	17	205327	7.0117	1.18e-12	CHMP1A
ENSG00000038358	16	67906926	67918406	23	8	205327	7.0093	1.2e-12	EDC4
ENSG00000238244	15	90890819	90892669	15	3	205327	7.0033	1.25e-12	GABARAPL3
ENSG00000175279	1	10490159	10512210	60	11	205327	6.9971	1.31e-12	APITD1
ENSG00000251503	1	10490159	10512210	60	11	205327	6.9971	1.31e-12	APITD1-CORT
ENSG00000102781	13	30776767	30881621	354	55	205327	6.9853	1.42e-12	KATNAL1
ENSG00000196391	15	90895477	90909324	73	15	205327	6.9823	1.45e-12	ZNF774
ENSG00000177374	17	1957448	1962981	18	11	205327	6.9785	1.49e-12	HIC1
ENSG00000124067	16	67977377	68003504	63	22	205327	6.9605	1.7e-12	SLC12A4
ENSG00000183762	22	29469066	29564321	338	45	205327	6.9538	1.78e-12	KREMEN1
ENSG00000131067	20	33432523	33460663	56	11	205327	6.9454	1.89e-12	GGT7
ENSG00000110455	11	44087475	44105772	75	20	205327	6.9431	1.92e-12	ACCS
ENSG00000145779	5	118604387	118735383	545	56	205327	6.9417	1.94e-12	TNFAIP8
ENSG00000171790	1	41481269	41488909	40	16	205327	6.9328	2.06e-12	SLFNL1
ENSG00000159723	16	67516474	67517716	5	3	205327	6.9233	2.21e-12	AGRP
ENSG00000180938	8	125985540	125991631	15	5	205327	6.9231	2.21e-12	ZNF572
ENSG00000155761	1	118496484	118727846	535	36	205327	6.9227	2.22e-12	SPAG17
ENSG00000145860	5	158584417	158637061	134	29	205327	6.9211	2.24e-12	RNF145
ENSG00000057663	6	106632351	106773666	466	49	205327	6.9189	2.28e-12	ATG5
ENSG00000155719	16	21689835	21772050	119	27	205327	6.916	2.32e-12	OTOA
ENSG00000196562	20	46285092	46415360	555	107	205327	6.9081	2.46e-12	SULF2
ENSG00000266076	17	63534220	63637151	290	50	205327	6.8966	2.66e-12	CTD-2535L24.2
ENSG00000174886	19	5891287	5904017	65	18	205327	6.8948	2.7e-12	NDUFA11
ENSG00000115306	2	54683422	54896812	930	72	205327	6.8909	2.77e-12	SPTBN1
ENSG00000105329	19	41807492	41859816	87	14	205327	6.8851	2.89e-12	TGFB1
ENSG00000188786	1	38275239	38325292	101	27	205327	6.8792	3.01e-12	MTF1
ENSG00000065320	17	8924859	9147317	895	134	205327	6.8705	3.2e-12	NTN1
ENSG00000162073	16	3019246	3023490	7	3	205327	6.8646	3.33e-12	PAQR4
ENSG00000114439	3	107241783	107530171	780	88	205327	6.8558	3.55e-12	BBX
ENSG00000055070	1	16679070	16724640	153	23	205327	6.8536	3.6e-12	SZRD1
ENSG00000110092	11	69455855	69469242	34	12	205327	6.851	3.67e-12	CCND1
ENSG00000102871	16	67188083	67194201	13	7	205327	6.8481	3.74e-12	TRADD
ENSG00000184454	1	24882602	24935819	234	38	205327	6.8426	3.89e-12	NCMAP
ENSG00000165714	12	12510013	12619840	352	45	205327	6.8366	4.05e-12	LOH12CR1
ENSG00000183431	1	38422647	38456593	103	17	205327	6.8061	5.02e-12	SF3A3
ENSG00000100647	14	70078313	70181859	197	35	205327	6.8058	5.02e-12	KIAA0247
ENSG00000103064	16	68298433	68335722	81	19	205327	6.8025	5.14e-12	SLC7A6
ENSG00000094916	12	54624724	54673886	66	20	205327	6.7926	5.51e-12	CBX5
ENSG00000158805	16	89786808	89807311	135	24	205327	6.7363	8.12e-12	ZNF276
ENSG00000184922	17	43298811	43324687	59	13	205327	6.7359	8.15e-12	FMNL1
ENSG00000130383	19	5865837	5903798	199	32	205327	6.7341	8.25e-12	FUT5
ENSG00000145348	4	106962756	107242652	858	43	205327	6.7249	8.79e-12	TBCK
ENSG00000101000	20	33759876	33765165	9	3	205327	6.7242	8.83e-12	PROCR
ENSG00000183784	9	213108	215893	21	9	205327	6.7181	9.2e-12	C9orf66
ENSG00000128408	22	45809572	45828376	68	9	205327	6.7165	9.31e-12	RIBC2
ENSG00000267740	19	5866182	5903798	196	31	205327	6.7023	1.03e-11	AC024592.12
ENSG00000056972	6	111877657	111927481	166	29	205327	6.6838	1.16e-11	TRAF3IP2
ENSG00000197079	17	39632941	39637392	21	6	205327	6.6747	1.24e-11	KRT35
ENSG00000159720	16	67471917	67515140	126	28	205327	6.6677	1.3e-11	ATP6V0D1
ENSG00000143578	1	153940010	153946839	16	6	205327	6.6671	1.3e-11	CREB3L4
ENSG00000010803	1	41492872	41707826	574	39	205327	6.6572	1.4e-11	SCMH1
ENSG00000185630	1	164524821	164868533	961	154	205327	6.6494	1.47e-11	PBX1
ENSG00000159713	16	67423712	67427438	8	3	205327	6.6439	1.53e-11	TPPP3
ENSG00000178449	12	50505762	50514240	15	3	205327	6.6423	1.54e-11	COX14
ENSG00000155903	3	141205889	141334184	303	22	205327	6.642	1.55e-11	RASA2
ENSG00000170370	10	119301955	119309056	21	6	205327	6.637	1.6e-11	EMX2
ENSG00000116132	1	170631869	170708560	168	36	205327	6.6164	1.84e-11	PRRX1
ENSG00000125970	20	32581452	32696114	158	20	205327	6.6155	1.85e-11	RALY
ENSG00000106069	7	29161890	29553944	1294	167	205327	6.6054	1.98e-11	CHN2
ENSG00000073711	3	135684515	135866733	640	54	205327	6.5986	2.08e-11	PPP2R3A
ENSG00000006459	7	139784546	139876835	267	32	205327	6.5866	2.25e-11	KDM7A
ENSG00000115053	2	232318242	232348352	116	21	205327	6.5855	2.27e-11	NCL
ENSG00000162374	1	50513686	50669458	242	46	205327	6.5797	2.36e-11	ELAVL4
ENSG00000168938	5	122358945	122372436	58	21	205327	6.5741	2.45e-11	PPIC
ENSG00000164022	4	107236701	107270383	104	19	205327	6.5679	2.55e-11	AIMP1
ENSG00000187650	19	5904869	5910864	28	7	205327	6.5607	2.68e-11	VMAC
ENSG00000182511	15	91426925	91439006	41	9	205327	6.5573	2.74e-11	FES
ENSG00000006025	17	45884738	45899200	57	13	205327	6.5508	2.86e-11	OSBPL7
ENSG00000178573	16	79619740	79634611	48	18	205327	6.5444	2.99e-11	MAF
ENSG00000115884	2	20400558	20425194	76	14	205327	6.5421	3.03e-11	SDC1
ENSG00000100991	20	33590207	33680674	234	18	205327	6.5411	3.05e-11	TRPC4AP
ENSG00000187079	11	12695969	12966298	593	71	205327	6.5364	3.15e-11	TEAD1
ENSG00000267314	19	5904852	5914718	42	11	205327	6.5328	3.23e-11	AC104532.2
ENSG00000125977	20	32676104	32700138	26	7	205327	6.5298	3.29e-11	EIF2S2
ENSG00000144579	2	219262979	219270664	18	7	205327	6.5281	3.33e-11	CTDSP1
ENSG00000103061	16	68318406	68344849	66	20	205327	6.5186	3.55e-11	SLC7A6OS
ENSG00000171793	1	41445007	41478235	95	25	205327	6.5119	3.71e-11	CTPS1
ENSG00000091831	6	151977826	152450754	1800	159	205327	6.4913	4.26e-11	ESR1
ENSG00000031003	5	137273649	137387650	309	34	205327	6.4906	4.28e-11	FAM13B
ENSG00000067955	16	67063019	67134961	156	32	205327	6.483	4.5e-11	CBFB
ENSG00000088305	20	31350191	31397162	147	17	205327	6.4594	5.25e-11	DNMT3B
ENSG00000137936	1	94027347	94312706	971	66	205327	6.4556	5.39e-11	BCAR3
ENSG00000117298	1	21543740	21671997	414	67	205327	6.454	5.45e-11	ECE1
ENSG00000118257	2	206546714	206662857	336	86	205327	6.4529	5.49e-11	NRP2
ENSG00000050555	9	133884469	133969860	353	62	205327	6.4519	5.52e-11	LAMC3
ENSG00000108759	17	39616063	39623681	51	9	205327	6.4334	6.24e-11	KRT32
ENSG00000204991	16	89884587	89937727	205	27	205327	6.4304	6.36e-11	SPIRE2
ENSG00000241563	1	10509776	10511959	4	2	205327	6.4228	6.69e-11	CORT
ENSG00000067334	1	94333373	94345474	53	10	205327	6.411	7.23e-11	DNTTIP2
ENSG00000163738	4	74979891	75168816	414	47	205327	6.404	7.57e-11	MTHFD2L
ENSG00000157657	9	116638562	116818871	567	67	205327	6.4005	7.74e-11	ZNF618
ENSG00000001460	1	24683489	24743424	198	30	205327	6.3784	8.95e-11	STPG1
ENSG00000124788	6	16299343	16761722	1625	229	205327	6.3658	9.71e-11	ATXN1
ENSG00000145730	5	102089685	102366809	866	55	205327	6.3622	9.94e-11	PAM
ENSG00000023892	6	35265595	35289548	78	22	205327	6.3593	1.01e-10	DEF6
ENSG00000153944	17	55333212	55762046	1313	230	205327	6.3575	1.03e-10	MSI2
ENSG00000111110	12	63037762	63328817	940	135	205327	6.3561	1.04e-10	PPM1H
ENSG00000143971	2	67624451	67637677	40	7	205327	6.3518	1.06e-10	ETAA1
ENSG00000214960	7	16130817	16460947	1337	98	205327	6.3511	1.07e-10	ISPD
ENSG00000255872	9	37588410	38068684	1596	100	205327	6.3501	1.08e-10	RP11-613M10.9
ENSG00000205086	2	42162508	42181406	49	14	205327	6.3449	1.11e-10	C2orf91
ENSG00000172954	2	30670092	30867091	715	38	205327	6.3423	1.13e-10	LCLAT1
ENSG00000175985	14	69951409	69995215	126	25	205327	6.3386	1.16e-10	PLEKHD1
ENSG00000170484	12	52959566	52967609	57	15	205327	6.3358	1.18e-10	KRT74
ENSG00000172824	16	67022492	67043661	39	18	205327	6.3278	1.24e-10	CES4A
ENSG00000075035	12	108523248	108644314	382	52	205327	6.3276	1.24e-10	WSCD2
ENSG00000156639	6	37787275	38122400	1331	64	205327	6.3253	1.26e-10	ZFAND3
ENSG00000103067	16	68263014	68272005	10	5	205327	6.3218	1.29e-10	ESRP2
ENSG00000065029	6	35226686	35263762	147	30	205327	6.3096	1.4e-10	ZNF76
ENSG00000101367	20	31407699	31438211	90	23	205327	6.3053	1.44e-10	MAPRE1
ENSG00000124783	6	7268539	7347679	431	47	205327	6.3051	1.44e-10	SSR1
ENSG00000165091	9	75136717	75451267	1039	52	205327	6.2957	1.53e-10	TMC1
ENSG00000185087	15	98980391	99057611	266	30	205327	6.2951	1.54e-10	FAM169B
ENSG00000204049	10	79626633	79629368	12	6	205327	6.2751	1.75e-10	AL391421.1
ENSG00000169372	12	94071151	94288616	585	80	205327	6.2645	1.87e-10	CRADD
ENSG00000064309	11	125825691	125933230	432	70	205327	6.2639	1.88e-10	CDON
ENSG00000183770	3	138663066	138665982	5	2	205327	6.2602	1.92e-10	FOXL2
ENSG00000140749	16	21652609	21663981	14	8	205327	6.2567	1.97e-10	IGSF6
ENSG00000100373	22	45680863	45691755	48	13	205327	6.2554	1.98e-10	UPK3A
ENSG00000140564	15	91411822	91426688	39	10	205327	6.2553	1.98e-10	FURIN
ENSG00000100503	14	51186481	51297839	324	68	205327	6.2489	2.07e-10	NIN
ENSG00000128928	15	40697686	40728146	96	15	205327	6.2399	2.19e-10	IVD
ENSG00000123104	12	26490342	26986131	1644	141	205327	6.2327	2.29e-10	ITPR2
ENSG00000021574	2	32288680	32382706	298	43	205327	6.2266	2.38e-10	SPAST
ENSG00000155760	2	202899310	202903160	7	4	205327	6.2148	2.57e-10	FZD7
ENSG00000173930	5	101569690	101632253	276	41	205327	6.2078	2.69e-10	SLCO4C1
ENSG00000185591	12	53773960	53810230	88	16	205327	6.2073	2.7e-10	SP1
ENSG00000110080	11	126225535	126310239	322	66	205327	6.2048	2.74e-10	ST3GAL4
ENSG00000104450	8	101170134	101271506	223	26	205327	6.2036	2.76e-10	SPAG1
ENSG00000110911	12	51373184	51422349	120	14	205327	6.1767	3.27e-10	SLC11A2
ENSG00000135457	12	51487446	51566926	243	28	205327	6.1659	3.5e-10	TFCP2
ENSG00000173614	1	10003486	10045559	100	21	205327	6.1609	3.62e-10	NMNAT1
ENSG00000112685	6	485133	693117	732	72	205327	6.159	3.66e-10	EXOC2
ENSG00000103599	15	67547138	67794598	557	56	205327	6.159	3.66e-10	IQCH
ENSG00000131650	16	3013945	3018384	17	4	205327	6.1584	3.67e-10	KREMEN2
ENSG00000146197	6	35182190	35220856	109	34	205327	6.1581	3.68e-10	SCUBE3
ENSG00000157637	17	79218800	79269347	200	34	205327	6.1567	3.71e-10	SLC38A10
ENSG00000101311	20	6055492	6104191	267	36	205327	6.1461	3.97e-10	FERMT1
ENSG00000062485	12	56665483	56694176	46	9	205327	6.1439	4.03e-10	CS
ENSG00000099219	9	5765076	5833117	244	33	205327	6.1418	4.08e-10	ERMP1
ENSG00000196498	12	124808961	125052135	897	159	205327	6.1387	4.16e-10	NCOR2
ENSG00000136932	9	100666771	100684852	55	11	205327	6.1297	4.4e-10	C9orf156
ENSG00000108840	17	42154114	42201070	99	16	205327	6.1178	4.75e-10	HDAC5
ENSG00000180957	22	28247657	28316122	155	25	205327	6.1171	4.76e-10	PITPNB
ENSG00000171243	7	16501106	16570205	336	54	205327	6.1036	5.18e-10	SOSTDC1
ENSG00000087116	5	178537852	178772431	870	152	205327	6.102	5.24e-10	ADAMTS2
ENSG00000189403	13	31032884	31191734	334	72	205327	6.0938	5.51e-10	HMGB1
ENSG00000108963	17	1933404	1946724	50	21	205327	6.0913	5.6e-10	DPH1
ENSG00000170581	12	56735381	56753939	34	7	205327	6.0902	5.64e-10	STAT2
ENSG00000110881	12	50451331	50477394	53	10	205327	6.0866	5.77e-10	ASIC1
ENSG00000166046	12	106695707	106740793	133	24	205327	6.0847	5.84e-10	TCP11L2
ENSG00000187741	16	89803957	89883065	516	26	205327	6.0814	5.96e-10	FANCA
ENSG00000171502	1	86194916	86622626	1645	108	205327	6.0775	6.11e-10	COL24A1
ENSG00000165092	9	75515578	75695358	399	54	205327	6.0774	6.11e-10	ALDH1A1
ENSG00000139625	12	53874274	53893847	25	16	205327	6.0772	6.12e-10	MAP3K12
ENSG00000141258	17	2240792	2284352	196	44	205327	6.0754	6.18e-10	SGSM2
ENSG00000129810	3	20202085	20227784	102	18	205327	6.0717	6.33e-10	SGOL1
ENSG00000143006	1	53925072	53933161	28	9	205327	6.0671	6.51e-10	DMRTB1
ENSG00000101751	18	51795774	51847636	199	21	205327	6.0659	6.56e-10	POLI
ENSG00000148156	9	111616871	111619239	16	8	205327	6.0642	6.63e-10	ACTL7B
ENSG00000166446	16	80631803	80838226	1051	105	205327	6.06	6.8e-10	CDYL2
ENSG00000186049	12	53001354	53012343	40	14	205327	6.055	7.02e-10	KRT73
ENSG00000075426	2	28615315	28640179	40	9	205327	6.0537	7.08e-10	FOSL2
ENSG00000142632	1	16524349	16539104	71	14	205327	6.0527	7.12e-10	ARHGEF19
ENSG00000135473	12	56710007	56727837	25	6	205327	6.0518	7.16e-10	PAN2
ENSG00000134463	10	11784365	11806069	68	13	205327	6.0505	7.22e-10	ECHDC3
ENSG00000134574	11	47236493	47260767	68	13	205327	6.0502	7.23e-10	DDB2
ENSG00000172543	11	65647280	65651212	13	7	205327	6.0484	7.32e-10	CTSW
ENSG00000146373	6	125283691	125413779	325	61	205327	6.044	7.52e-10	RNF217
ENSG00000171360	17	39592698	39597173	36	8	205327	6.0349	7.95e-10	KRT38
ENSG00000081237	1	198607801	198726545	423	57	205327	6.0244	8.48e-10	PTPRC
ENSG00000078795	5	137223657	137278436	141	29	205327	6.0178	8.84e-10	PKD2L2
ENSG00000075884	2	143848931	144525921	1852	151	205327	6.0175	8.86e-10	ARHGAP15
ENSG00000128710	2	176973518	176984670	32	11	205327	6.0116	9.19e-10	HOXD10
ENSG00000171806	1	169761670	169764107	9	5	205327	6.0055	9.54e-10	METTL18
ENSG00000140995	16	90014333	90034468	110	24	205327	5.9995	9.89e-10	DEF8
ENSG00000189067	16	11641853	11730237	354	51	205327	5.9827	1.1e-09	LITAF
ENSG00000144908	3	125822412	125916837	466	58	205327	5.979	1.12e-09	ALDH1L1
ENSG00000110925	12	51454990	51477447	57	13	205327	5.9754	1.15e-09	CSRNP2
ENSG00000003249	16	90071273	90086536	59	16	205327	5.9696	1.19e-09	DBNDD1
ENSG00000125149	16	67143861	67182442	71	25	205327	5.9593	1.27e-09	C16orf70
ENSG00000100092	22	38030661	38062939	116	17	205327	5.9558	1.29e-09	SH3BP1
ENSG00000144785	12	56679700	56709843	61	8	205327	5.9544	1.31e-09	RP11-977G19.10
ENSG00000117501	1	170904612	171033906	472	43	205327	5.9497	1.34e-09	MROH9
ENSG00000145191	3	183852826	184402546	2076	256	205327	5.947	1.37e-09	EIF2B5
ENSG00000168496	11	61560109	61564716	8	4	205327	5.9399	1.43e-09	FEN1
ENSG00000078699	20	32077881	32237842	186	50	205327	5.9362	1.46e-09	CBFA2T2
ENSG00000039523	16	67552321	67580691	62	25	205327	5.9357	1.46e-09	FAM65A
ENSG00000189120	17	45922279	45933240	31	7	205327	5.9307	1.51e-09	SP6
ENSG00000156650	10	76585340	76792380	348	38	205327	5.9306	1.51e-09	KAT6B
ENSG00000064692	5	121647049	121799914	282	37	205327	5.9267	1.55e-09	SNCAIP
ENSG00000055917	2	20448452	20551995	236	27	205327	5.9207	1.6e-09	PUM2
ENSG00000121057	17	55162453	55198710	165	39	205327	5.9191	1.62e-09	AKAP1
ENSG00000215529	20	31446729	31549006	347	50	205327	5.9168	1.64e-09	EFCAB8
ENSG00000166592	16	66955582	66959547	7	3	205327	5.9123	1.69e-09	RRAD
ENSG00000140577	15	91073157	91188577	409	42	205327	5.9043	1.77e-09	CRTC3
ENSG00000167619	19	42817477	42829214	22	9	205327	5.9029	1.79e-09	TMEM145
ENSG00000034677	8	101269288	101348446	194	19	205327	5.8897	1.93e-09	RNF19A
ENSG00000128654	2	177134123	177202753	143	20	205327	5.8859	1.98e-09	MTX2
ENSG00000243147	2	27994584	28210954	489	44	205327	5.8845	2e-09	MRPL33
ENSG00000171435	12	117890817	118406788	1615	229	205327	5.8752	2.11e-09	KSR2
ENSG00000154856	18	10454625	10489945	135	24	205327	5.8639	2.26e-09	APCDD1
ENSG00000120833	12	93963590	93977263	41	12	205327	5.8579	2.34e-09	SOCS2
ENSG00000093010	22	19929130	19957498	131	32	205327	5.8565	2.36e-09	COMT
ENSG00000141295	17	45915058	45918699	12	6	205327	5.8564	2.37e-09	SCRN2
ENSG00000140873	16	77281710	77469011	1178	89	205327	5.8546	2.39e-09	ADAMTS18
ENSG00000163362	1	200860176	200884863	98	29	205327	5.8513	2.44e-09	C1orf106
ENSG00000135409	12	53817639	53825318	20	4	205327	5.838	2.64e-09	AMHR2
ENSG00000185324	16	89747145	89762772	92	21	205327	5.8357	2.68e-09	CDK10
ENSG00000156304	21	33043346	33104388	153	27	205327	5.8348	2.69e-09	SCAF4
ENSG00000167522	16	89334038	89556969	650	66	205327	5.8192	2.96e-09	ANKRD11
ENSG00000186207	1	152483320	152484653	8	5	205327	5.818	2.98e-09	LCE5A
ENSG00000197747	1	151955391	151966866	22	6	205327	5.8086	3.15e-09	S100A10
ENSG00000268485	2	242167319	242168850	6	4	205327	5.8042	3.23e-09	AC104841.2
ENSG00000197006	16	21608539	21668794	127	15	205327	5.804	3.24e-09	METTL9
ENSG00000181847	3	113995760	114029135	80	29	205327	5.7885	3.55e-09	TIGIT
ENSG00000059122	16	2961938	3001209	214	32	205327	5.7728	3.9e-09	FLYWCH1
ENSG00000116852	1	200938520	200992828	209	30	205327	5.7718	3.92e-09	KIF21B
ENSG00000000457	1	169818772	169863408	208	27	205327	5.7657	4.07e-09	SCYL3
ENSG00000072364	5	132211071	132299326	265	25	205327	5.7634	4.12e-09	AFF4
ENSG00000139645	12	56631591	56652175	28	6	205327	5.7633	4.12e-09	ANKRD52
ENSG00000173214	6	111580551	111592370	32	12	205327	5.7632	4.13e-09	KIAA1919
ENSG00000158955	17	44910567	44964096	115	17	205327	5.7541	4.36e-09	WNT9B
ENSG00000205250	16	67226072	67232821	21	10	205327	5.7526	4.39e-09	E2F4
ENSG00000103066	16	68279207	68294961	56	16	205327	5.7465	4.56e-09	PLA2G15
ENSG00000160584	11	116714118	116969153	1139	48	205327	5.7452	4.59e-09	SIK3
ENSG00000130449	5	60628100	60841997	456	56	205327	5.745	4.6e-09	ZSWIM6
ENSG00000134852	4	56294070	56413305	465	29	205327	5.7413	4.7e-09	CLOCK
ENSG00000102974	16	67596310	67673086	203	47	205327	5.7387	4.77e-09	CTCF
ENSG00000131094	17	43037061	43045439	26	8	205327	5.7373	4.81e-09	C1QL1
ENSG00000172977	11	65479467	65487075	27	10	205327	5.7354	4.86e-09	KAT5
ENSG00000196814	9	129089128	129269320	673	72	205327	5.7301	5.02e-09	MVB12B
ENSG00000101384	20	10618332	10654694	126	34	205327	5.7224	5.25e-09	JAG1
ENSG00000203740	1	170115142	170136931	87	21	205327	5.7203	5.32e-09	METTL11B
ENSG00000079432	19	42772689	42799949	47	11	205327	5.7197	5.33e-09	CIC
ENSG00000204217	2	203241659	203432474	470	53	205327	5.7188	5.36e-09	BMPR2
ENSG00000182831	16	9185505	9215497	93	18	205327	5.702	5.92e-09	C16orf72
ENSG00000170465	12	52862300	52867569	27	4	205327	5.6909	6.32e-09	KRT6C
ENSG00000103056	16	68392231	68482591	226	36	205327	5.6897	6.36e-09	SMPD3
ENSG00000197111	12	53835525	53874946	62	23	205327	5.6896	6.37e-09	PCBP2
ENSG00000196639	3	11178779	11305243	386	64	205327	5.6834	6.6e-09	HRH1
ENSG00000203782	1	153232176	153234598	8	5	205327	5.683	6.62e-09	LOR
ENSG00000139977	14	57857262	57882635	24	7	205327	5.6762	6.89e-09	NAA30
ENSG00000132600	16	68344877	68392466	172	26	205327	5.6755	6.91e-09	PRMT7
ENSG00000124299	19	33877856	34012700	682	59	205327	5.6708	7.11e-09	PEPD
ENSG00000205221	2	36923833	37041935	455	90	205327	5.6655	7.33e-09	VIT
ENSG00000188716	10	76797594	76818272	73	18	205327	5.6654	7.33e-09	DUPD1
ENSG00000091106	2	32449522	32490923	108	22	205327	5.6618	7.49e-09	NLRC4
ENSG00000111266	12	12628829	12715317	197	27	205327	5.6618	7.49e-09	DUSP16
ENSG00000135740	16	67271586	67306093	82	33	205327	5.6473	8.15e-09	SLC9A5
ENSG00000000460	1	169631245	169823221	1048	49	205327	5.6473	8.15e-09	C1orf112
ENSG00000176092	1	26648350	26680621	104	18	205327	5.6456	8.23e-09	AIM1L
ENSG00000131016	6	151561134	151679692	509	70	205327	5.6446	8.28e-09	AKAP12
ENSG00000168589	16	80574631	80584657	52	9	205327	5.6443	8.29e-09	DYNLRB2
ENSG00000107338	9	37919131	38069210	524	35	205327	5.6429	8.36e-09	SHB
ENSG00000110944	12	56732663	56734193	1	1	205327	5.6421	8.4e-09	IL23A
ENSG00000135862	1	182992595	183114727	548	21	205327	5.6401	8.5e-09	LAMC1
ENSG00000170961	8	122624356	122653630	67	7	205327	5.6393	8.54e-09	HAS2
ENSG00000143970	2	25956622	26101385	409	39	205327	5.6306	8.98e-09	ASXL2
ENSG00000114554	3	126707437	126756235	170	23	205327	5.6221	9.43e-09	PLXNA1
ENSG00000149346	20	10415951	10617477	670	47	205327	5.6167	9.73e-09	SLX4IP
ENSG00000117616	1	25568728	25664704	39	14	205327	5.6096	1.01e-08	C1orf63
ENSG00000101417	20	32294512	32308125	30	6	205327	5.6081	1.02e-08	PXMP4
ENSG00000196141	2	201170604	201346986	521	69	205327	5.6047	1.04e-08	SPATS2L
ENSG00000197953	3	151451704	151479127	111	19	205327	5.5903	1.13e-08	AADACL2
ENSG00000197702	11	12398732	12552348	588	109	205327	5.5903	1.13e-08	PARVA
ENSG00000188368	19	42806250	42814973	9	4	205327	5.587	1.16e-08	PRR19
ENSG00000149179	11	46958240	47185936	374	42	205327	5.5788	1.21e-08	C11orf49
ENSG00000153310	8	130851839	131029375	443	70	205327	5.5775	1.22e-08	FAM49B
ENSG00000175356	11	9041071	9159661	406	82	205327	5.5772	1.22e-08	SCUBE2
ENSG00000159111	17	45900638	45908900	37	9	205327	5.5771	1.22e-08	MRPL10
ENSG00000171681	12	14518610	14651697	434	50	205327	5.5659	1.3e-08	ATF7IP
ENSG00000134851	4	56262124	56319564	186	25	205327	5.5657	1.31e-08	TMEM165
ENSG00000126337	17	39642388	39648798	26	10	205327	5.565	1.31e-08	KRT36
ENSG00000037749	5	153418466	153600038	654	61	205327	5.5617	1.34e-08	MFAP3
ENSG00000221968	11	61640991	61659523	62	14	205327	5.553	1.4e-08	FADS3
ENSG00000138002	2	27667238	27712656	98	21	205327	5.5499	1.43e-08	IFT172
ENSG00000164023	4	108745719	108836203	183	42	205327	5.5497	1.43e-08	SGMS2
ENSG00000079462	19	42801185	42807698	10	5	205327	5.5493	1.43e-08	PAFAH1B3
ENSG00000159184	17	46802125	46806540	12	7	205327	5.5476	1.45e-08	HOXB13
ENSG00000198795	18	22641890	22932154	747	99	205327	5.5474	1.45e-08	ZNF521
ENSG00000143549	1	154127784	154167124	74	18	205327	5.5462	1.46e-08	TPM3
ENSG00000197375	5	131705444	131731306	124	18	205327	5.5435	1.48e-08	SLC22A5
ENSG00000141294	17	45908993	45915079	16	7	205327	5.5349	1.56e-08	LRRC46
ENSG00000083535	13	73356197	73590591	693	52	205327	5.5348	1.56e-08	PIBF1
ENSG00000101558	18	9913999	9960018	153	30	205327	5.5346	1.56e-08	VAPA
ENSG00000268643	19	42738735	42759284	35	7	205327	5.5339	1.57e-08	AC006486.9
ENSG00000139540	12	56623833	56631630	15	5	205327	5.5322	1.58e-08	SLC39A5
ENSG00000116990	1	40361098	40367928	16	8	205327	5.5279	1.62e-08	MYCL
ENSG00000138081	2	48016455	48132932	456	58	205327	5.5227	1.67e-08	FBXO11
ENSG00000085831	1	51752930	51810788	162	35	205327	5.5212	1.68e-08	TTC39A
ENSG00000164938	8	95938200	95961639	60	11	205327	5.5186	1.71e-08	TP53INP1
ENSG00000134571	11	47352957	47374253	60	22	205327	5.5177	1.72e-08	MYBPC3
ENSG00000178773	16	89642176	89663654	89	27	205327	5.5148	1.75e-08	CPNE7
ENSG00000050426	12	51441745	51454207	40	8	205327	5.5143	1.75e-08	LETMD1
ENSG00000152601	3	151961617	152183569	467	59	205327	5.5114	1.78e-08	MBNL1
ENSG00000105723	19	42734338	42746777	19	9	205327	5.5108	1.79e-08	GSK3A
ENSG00000105722	19	42751724	42759309	14	4	205327	5.5075	1.82e-08	ERF
ENSG00000159761	16	67700719	67702661	3	2	205327	5.5073	1.82e-08	C16orf86
ENSG00000058673	1	203764782	203823252	207	19	205327	5.5073	1.82e-08	ZC3H11A
ENSG00000145723	5	102421704	102455855	132	12	205327	5.5061	1.83e-08	GIN1
ENSG00000165417	14	81641796	81687721	106	21	205327	5.486	2.06e-08	GTF2A1
ENSG00000172922	11	65482367	65488418	19	9	205327	5.484	2.08e-08	RNASEH2C
ENSG00000102981	16	67694849	67696681	4	2	205327	5.4763	2.17e-08	PARD6A
ENSG00000198597	19	30719197	31204445	1233	180	205327	5.4726	2.22e-08	ZNF536
ENSG00000154188	8	108261721	108510283	943	99	205327	5.4724	2.22e-08	ANGPT1
ENSG00000155329	5	132332677	132362296	92	10	205327	5.4715	2.23e-08	ZCCHC10
ENSG00000165916	11	47440320	47447993	18	7	205327	5.4693	2.26e-08	PSMC3
ENSG00000152527	2	43864412	43995126	557	61	205327	5.4642	2.33e-08	PLEKHH2
ENSG00000141096	16	68009566	68014732	17	9	205327	5.4621	2.35e-08	DPEP3
ENSG00000257727	12	56703626	56710120	13	7	205327	5.459	2.39e-08	CNPY2
ENSG00000171840	12	673462	772945	433	50	205327	5.4578	2.41e-08	NINJ2
ENSG00000143569	1	154192655	154243986	113	22	205327	5.4566	2.43e-08	UBAP2L
ENSG00000108244	17	39078948	39093886	73	14	205327	5.4558	2.44e-08	KRT23
ENSG00000160570	19	42702750	42724292	28	7	205327	5.4555	2.44e-08	DEDD2
ENSG00000186564	1	47901689	47906363	12	6	205327	5.4519	2.49e-08	FOXD2
ENSG00000118513	6	135502453	135540311	78	17	205327	5.4474	2.56e-08	MYB
ENSG00000205220	16	67968405	67970990	5	3	205327	5.4413	2.64e-08	PSMB10
ENSG00000135723	16	67263290	67281561	43	17	205327	5.4406	2.65e-08	FHOD1
ENSG00000170178	2	176964458	176966408	9	4	205327	5.4395	2.67e-08	HOXD12
ENSG00000185479	12	52840435	52845910	20	9	205327	5.4327	2.77e-08	KRT6B
ENSG00000217236	2	175199674	175203220	15	6	205327	5.4313	2.8e-08	SP9
ENSG00000143376	1	151584541	151671567	160	27	205327	5.4307	2.81e-08	SNX27
ENSG00000164332	5	158690089	158713044	58	16	205327	5.4289	2.84e-08	UBLCP1
ENSG00000083520	13	73329540	73356234	79	23	205327	5.4254	2.89e-08	DIS3
ENSG00000125319	17	42219274	42239844	32	9	205327	5.4225	2.94e-08	C17orf53
ENSG00000001461	1	24742284	24799466	186	24	205327	5.4223	2.94e-08	NIPAL3
ENSG00000125378	14	54416454	54425479	23	8	205327	5.4209	2.97e-08	BMP4
ENSG00000101230	20	13202418	13281298	338	50	205327	5.4159	3.05e-08	ISM1
ENSG00000065000	19	2100988	2164464	268	33	205327	5.4156	3.05e-08	AP3D1
ENSG00000065183	1	118472343	118509165	94	12	205327	5.4096	3.16e-08	WDR3
ENSG00000267909	14	70038216	70040339	5	2	205327	5.4075	3.19e-08	CCDC177
ENSG00000197208	5	131630136	131679899	186	22	205327	5.4071	3.2e-08	SLC22A4
ENSG00000214595	2	54950636	55199157	1239	126	205327	5.4062	3.22e-08	EML6
ENSG00000184389	1	33772367	33786699	37	12	205327	5.4041	3.26e-08	A3GALT2
ENSG00000117614	1	25549170	25558993	11	7	205327	5.3962	3.4e-08	SYF2
ENSG00000115216	2	27650657	27665126	27	7	205327	5.3939	3.45e-08	NRBP1
ENSG00000168944	5	122680579	122759286	285	23	205327	5.3926	3.47e-08	CEP120
ENSG00000105429	19	42829761	42882921	121	15	205327	5.3925	3.47e-08	MEGF8
ENSG00000182446	17	79523913	79615495	416	35	205327	5.3829	3.66e-08	NPLOC4
ENSG00000186998	22	29601840	29655586	171	33	205327	5.3818	3.69e-08	EMID1
ENSG00000206262	3	138666076	138672293	21	3	205327	5.3789	3.75e-08	C3orf72
ENSG00000244486	22	20778874	20792146	53	14	205327	5.3678	3.99e-08	SCARF2
ENSG00000134575	11	47260853	47270457	32	7	205327	5.3673	4e-08	ACP2
ENSG00000028277	19	42590263	42700737	162	20	205327	5.3665	4.01e-08	POU2F2
ENSG00000115234	2	27593389	27599995	14	6	205327	5.36	4.16e-08	SNX17
ENSG00000169071	9	94325373	94712444	1695	143	205327	5.3441	4.54e-08	ROR2
ENSG00000198873	10	120967101	121215131	961	124	205327	5.336	4.75e-08	GRK5
ENSG00000109991	11	57105848	57138073	98	19	205327	5.3324	4.85e-08	P2RX3
ENSG00000198945	6	130334844	130462594	391	45	205327	5.3305	4.9e-08	L3MBTL3
ENSG00000117450	1	45976708	45988719	54	10	205327	5.3268	5e-08	PRDX1
ENSG00000066135	1	44115829	44171186	140	35	205327	5.3225	5.12e-08	KDM4A
ENSG00000158055	1	24645812	24690972	108	26	205327	5.3152	5.33e-08	GRHL3
ENSG00000134569	11	46878419	46940193	124	20	205327	5.3078	5.55e-08	LRP4
ENSG00000136938	9	100745643	100778225	58	24	205327	5.3066	5.58e-08	ANP32B
ENSG00000125967	20	32244893	32262269	21	9	205327	5.3019	5.73e-08	NECAB3
ENSG00000102890	16	67233014	67237932	19	9	205327	5.3018	5.73e-08	ELMO3
ENSG00000176248	9	140069236	140082989	28	4	205327	5.2959	5.92e-08	ANAPC2
ENSG00000043514	1	40306723	40349183	136	19	205327	5.2918	6.06e-08	TRIT1
ENSG00000144893	3	150803484	151154860	1133	82	205327	5.2915	6.07e-08	MED12L
ENSG00000064652	5	122179134	122365049	805	40	205327	5.2878	6.19e-08	SNX24
ENSG00000160049	1	10516579	10532583	41	15	205327	5.2856	6.27e-08	DFFA
ENSG00000162337	11	68080077	68216743	365	54	205327	5.2851	6.28e-08	LRP5
ENSG00000168769	4	106067032	106200973	455	73	205327	5.2836	6.33e-08	TET2
ENSG00000132359	17	2680350	2941033	897	186	205327	5.2835	6.34e-08	RAP1GAP2
ENSG00000025434	11	47269851	47290396	54	12	205327	5.2778	6.54e-08	NR1H3
ENSG00000138777	4	106290234	106395238	484	43	205327	5.2658	6.98e-08	PPA2
ENSG00000164576	5	153825517	153840614	38	20	205327	5.2636	7.06e-08	SAP30L
ENSG00000112242	6	20402398	20493941	260	58	205327	5.258	7.28e-08	E2F3
ENSG00000124562	6	34725183	34741571	68	14	205327	5.2577	7.29e-08	SNRPC
ENSG00000159409	1	151674880	151689290	27	7	205327	5.2568	7.33e-08	CELF3
ENSG00000074047	2	121493199	121750229	751	110	205327	5.2498	7.61e-08	GLI2
ENSG00000108179	10	81107225	81115093	26	8	205327	5.2437	7.87e-08	PPIF
ENSG00000240510	1	151682909	151702070	54	19	205327	5.2416	7.96e-08	AL589765.1
ENSG00000178796	1	151682909	151702281	54	19	205327	5.2416	7.96e-08	RIIAD1
ENSG00000152104	1	214522039	214725792	893	90	205327	5.2285	8.54e-08	PTPN14
ENSG00000145685	5	77781038	78065844	639	64	205327	5.227	8.62e-08	LHFPL2
ENSG00000166451	16	81040103	81066719	127	16	205327	5.2173	9.08e-08	CENPN
ENSG00000119383	9	131873229	131911225	168	17	205327	5.2166	9.11e-08	PPP2R4
ENSG00000172845	2	174771187	174830430	233	34	205327	5.2113	9.37e-08	SP3
ENSG00000077235	16	27470876	27561234	179	34	205327	5.2034	9.78e-08	GTF3C1
ENSG00000131914	1	26737269	26756213	36	14	205327	5.201	9.91e-08	LIN28A
ENSG00000113196	5	153854532	153857824	10	6	205327	5.1927	1.04e-07	HAND1
ENSG00000127324	12	71518865	71835678	979	93	205327	5.1926	1.04e-07	TSPAN8
ENSG00000256162	6	131148546	131158275	48	12	205327	5.1897	1.05e-07	SMLR1
ENSG00000221947	8	71581600	71702606	406	26	205327	5.1884	1.06e-07	XKR9
ENSG00000129474	14	23440383	23451851	25	9	205327	5.1857	1.08e-07	AJUBA
ENSG00000196821	6	34555065	34664636	379	45	205327	5.1849	1.08e-07	C6orf106
ENSG00000158186	3	138066539	138124375	173	22	205327	5.1821	1.1e-07	MRAS
ENSG00000100142	22	38348614	38437922	132	25	205327	5.1814	1.1e-07	POLR2F
ENSG00000135318	6	86159809	86205500	87	20	205327	5.1791	1.11e-07	NT5E
ENSG00000182197	8	118806729	119124092	1059	106	205327	5.1782	1.12e-07	EXT1
ENSG00000143850	1	204187979	204346793	611	57	205327	5.1775	1.12e-07	PLEKHA6
ENSG00000174307	1	201434620	201438365	13	6	205327	5.1771	1.13e-07	PHLDA3
ENSG00000108417	17	39577005	39580775	11	4	205327	5.1753	1.14e-07	KRT37
ENSG00000105323	19	41768401	41813503	87	14	205327	5.1745	1.14e-07	HNRNPUL1
ENSG00000006695	17	13972813	14111994	417	63	205327	5.1723	1.16e-07	COX10
ENSG00000133812	11	9800214	10315754	2156	74	205327	5.1707	1.17e-07	SBF2
ENSG00000023909	1	94350761	94374966	68	14	205327	5.1632	1.21e-07	GCLM
ENSG00000215853	1	152126071	152131704	11	6	205327	5.1627	1.22e-07	RPTN
ENSG00000214511	12	51347705	51364289	80	10	205327	5.158	1.25e-07	HIGD1C
ENSG00000197980	3	156543270	156763918	750	48	205327	5.1573	1.25e-07	LEKR1
ENSG00000184014	11	9160372	9286937	399	51	205327	5.1539	1.28e-07	DENND5A
ENSG00000148090	9	93976097	94124195	394	41	205327	5.1512	1.29e-07	AUH
ENSG00000113448	5	58264865	59817947	4414	279	205327	5.1472	1.32e-07	PDE4D
ENSG00000135469	12	56660642	56664750	5	3	205327	5.1434	1.35e-07	COQ10A
ENSG00000146674	7	45951949	45961473	23	9	205327	5.1389	1.38e-07	IGFBP3
ENSG00000091583	17	64208151	64252643	174	24	205327	5.1374	1.39e-07	APOH
ENSG00000178919	9	100615536	100618986	17	4	205327	5.1357	1.41e-07	FOXE1
ENSG00000102554	13	73629114	73651676	77	26	205327	5.1333	1.42e-07	KLF5
ENSG00000188581	17	39196811	39197713	6	3	205327	5.1329	1.43e-07	KRTAP1-1
ENSG00000138593	15	49280673	49338760	131	20	205327	5.1257	1.48e-07	SECISBP2L
ENSG00000084734	2	27719709	27746554	76	19	205327	5.1238	1.5e-07	GCKR
ENSG00000167601	19	41725108	41767671	98	21	205327	5.1229	1.5e-07	AXL
ENSG00000167994	11	61664773	61687741	88	29	205327	5.1158	1.56e-07	RAB3IL1
ENSG00000112992	5	43602794	43707507	378	31	205327	5.1145	1.57e-07	NNT
ENSG00000143353	1	219347186	219386207	92	21	205327	5.1125	1.59e-07	LYPLAL1
ENSG00000187498	13	110801318	110959496	685	95	205327	5.1115	1.6e-07	COL4A1
ENSG00000064666	19	1026298	1039068	73	17	205327	5.1096	1.61e-07	CNN2
ENSG00000156603	11	57471186	57479693	19	11	205327	5.1091	1.62e-07	MED19
ENSG00000040341	8	74332604	74659943	1203	79	205327	5.1087	1.62e-07	STAU2
ENSG00000168092	11	117014983	117047610	146	27	205327	5.0983	1.71e-07	PAFAH1B2
ENSG00000183018	17	4402133	4442330	128	29	205327	5.0963	1.73e-07	SPNS2
ENSG00000213398	16	67973653	67978034	9	5	205327	5.0912	1.78e-07	LCAT
ENSG00000174944	3	150929905	150996255	199	31	205327	5.0909	1.78e-07	P2RY14
ENSG00000141510	17	7565097	7590856	83	21	205327	5.0902	1.79e-07	TP53
ENSG00000183317	1	38179552	38230805	197	28	205327	5.0826	1.86e-07	EPHA10
ENSG00000156466	8	97154562	97173020	41	15	205327	5.0811	1.88e-07	GDF6
ENSG00000088826	20	4101627	4168394	273	47	205327	5.08	1.89e-07	SMOX
ENSG00000172818	11	65554493	65564690	31	10	205327	5.0753	1.93e-07	OVOL1
ENSG00000185666	22	32908539	33454358	2015	179	205327	5.0701	1.99e-07	SYN3
ENSG00000165915	11	47428683	47438047	29	8	205327	5.0674	2.02e-07	SLC39A13
ENSG00000117400	1	43803478	43818443	19	7	205327	5.067	2.02e-07	MPL
ENSG00000066336	11	47376411	47400127	89	15	205327	5.0653	2.04e-07	SPI1
ENSG00000213828	2	240083493	240084053	3	1	205327	5.0644	2.05e-07	AC017028.1
ENSG00000109943	11	122709208	122743347	110	32	205327	5.0617	2.08e-07	CRTAM
ENSG00000170486	12	52979373	52995322	79	15	205327	5.0615	2.08e-07	KRT72
ENSG00000095321	9	131857089	131873468	49	11	205327	5.0607	2.09e-07	CRAT
ENSG00000261884	16	67963517	67969920	13	6	205327	5.0588	2.11e-07	CTC-479C5.12
ENSG00000147592	8	71547553	71581409	109	18	205327	5.0586	2.11e-07	LACTB2
ENSG00000130508	2	1635659	1748624	410	72	205327	5.0508	2.2e-07	PXDN
ENSG00000182584	20	32254304	32256331	4	2	205327	5.0428	2.29e-07	ACTL10
ENSG00000070759	1	45809555	45956872	350	42	205327	5.033	2.41e-07	TESK2
ENSG00000100461	14	23369854	23388393	58	11	205327	5.0315	2.43e-07	RBM23
ENSG00000150938	2	36583069	36778278	632	81	205327	5.0303	2.45e-07	CRIM1
ENSG00000185332	17	79285074	79304474	96	15	205327	5.0283	2.47e-07	TMEM105
ENSG00000149115	11	57067112	57092426	85	20	205327	5.0235	2.54e-07	TNKS1BP1
ENSG00000171446	17	38933060	38938786	26	9	205327	5.0188	2.6e-07	KRT27
ENSG00000143995	2	66660584	66801001	301	49	205327	5.0175	2.62e-07	MEIS1
ENSG00000120526	8	110253148	110346614	274	29	205327	5.014	2.67e-07	NUDCD1
ENSG00000112033	6	35310335	35395968	372	59	205327	5.0122	2.69e-07	PPARD
ENSG00000134030	18	46065417	46389588	1159	178	205327	5.0121	2.69e-07	CTIF
ENSG00000167261	16	68021297	68034489	37	13	205327	5.0101	2.72e-07	DPEP2
ENSG00000121406	19	58038693	58068910	57	24	205327	4.9958	2.93e-07	ZNF549
ENSG00000121680	11	45931220	45940363	21	5	205327	4.9952	2.94e-07	PEX16
ENSG00000131737	17	39533902	39538655	15	9	205327	4.9937	2.96e-07	KRT34
ENSG00000175220	11	46698630	46722165	46	20	205327	4.9935	2.96e-07	ARHGAP1
ENSG00000105996	7	27139721	27142430	6	3	205327	4.9928	2.97e-07	HOXA2
ENSG00000115380	2	56093102	56151274	206	35	205327	4.9912	3e-07	EFEMP1
ENSG00000119771	2	23608088	23931481	1183	149	205327	4.9887	3.04e-07	KLHL29
ENSG00000169509	1	152486978	152488486	10	4	205327	4.9887	3.04e-07	CRCT1
ENSG00000104332	8	41119481	41167016	132	20	205327	4.9868	3.07e-07	SFRP1
ENSG00000182379	12	57610578	57620232	29	10	205327	4.9825	3.14e-07	NXPH4
ENSG00000204897	17	38904273	38911584	23	9	205327	4.9807	3.17e-07	KRT25
ENSG00000087460	20	57414773	57486247	207	55	205327	4.9767	3.23e-07	GNAS
ENSG00000185619	4	699537	764428	249	41	205327	4.9735	3.29e-07	PCGF3
ENSG00000259132	14	23415479	23451467	72	14	205327	4.9642	3.45e-07	RP11-298I3.5
ENSG00000134250	1	120454176	120612240	134	17	205327	4.9621	3.49e-07	NOTCH2
ENSG00000130382	19	6212966	6279959	258	29	205327	4.9618	3.49e-07	MLLT1
ENSG00000171316	8	61591337	61779465	522	43	205327	4.9611	3.51e-07	CHD7
ENSG00000162736	1	160313062	160328742	48	15	205327	4.9551	3.61e-07	NCSTN
ENSG00000128915	15	60711808	60771359	159	25	205327	4.9495	3.72e-07	NARG2
ENSG00000052850	11	44281994	44331716	220	47	205327	4.9358	3.99e-07	ALX4
ENSG00000133121	13	33677272	33924767	820	101	205327	4.9342	4.02e-07	STARD13
ENSG00000053900	4	25378835	25420120	158	16	205327	4.9341	4.03e-07	ANAPC4
ENSG00000250424	7	30893010	30963427	187	38	205327	4.9316	4.08e-07	AQP1
ENSG00000240583	7	30893010	30965131	191	39	205327	4.93	4.11e-07	AQP1
ENSG00000198198	1	43855553	43918321	138	23	205327	4.9288	4.14e-07	SZT2
ENSG00000171824	1	11126675	11159938	90	6	205327	4.9281	4.15e-07	EXOSC10
ENSG00000051382	3	138372860	138553780	406	37	205327	4.9226	4.27e-07	PIK3CB
ENSG00000108312	17	42282401	42298994	28	8	205327	4.9214	4.3e-07	UBTF
ENSG00000166033	10	124221041	124274424	215	40	205327	4.9213	4.3e-07	HTRA1
ENSG00000115241	2	27604061	27632554	57	13	205327	4.9194	4.34e-07	PPM1G
ENSG00000161664	17	42247815	42256451	18	5	205327	4.9178	4.38e-07	ASB16
ENSG00000100146	22	38366693	38383429	15	6	205327	4.9123	4.5e-07	SOX10
ENSG00000161958	17	7341592	7348256	9	3	205327	4.9096	4.56e-07	FGF11
ENSG00000121104	17	47787694	47866542	131	42	205327	4.9078	4.61e-07	FAM117A
ENSG00000105737	19	42502473	42573650	86	34	205327	4.9073	4.62e-07	GRIK5
ENSG00000115207	2	27548716	27579868	34	15	205327	4.9069	4.63e-07	GTF3C2
ENSG00000118900	16	4896666	4932361	161	30	205327	4.9027	4.73e-07	UBN1
ENSG00000161133	22	20704868	20745048	39	11	205327	4.9024	4.73e-07	USP41
ENSG00000115504	2	62900986	63273622	673	82	205327	4.9004	4.78e-07	EHBP1
ENSG00000103121	16	81009698	81053875	289	19	205327	4.8996	4.8e-07	CMC2
ENSG00000104412	8	109455830	109499145	139	15	205327	4.8903	5.03e-07	EMC2
ENSG00000110245	11	116700422	116703788	24	9	205327	4.8858	5.15e-07	APOC3
ENSG00000205858	7	16566505	16621193	233	47	205327	4.8821	5.25e-07	LRRC72
ENSG00000204957	19	42746927	42749125	5	1	205327	4.8816	5.26e-07	AC006486.1
ENSG00000055957	3	52811603	52826078	53	12	205327	4.8796	5.32e-07	ITIH1
ENSG00000143951	2	63348518	64054977	1947	76	205327	4.8745	5.46e-07	WDPCP
ENSG00000100626	14	69725994	69821183	339	60	205327	4.8679	5.64e-07	GALNT16
ENSG00000261147	15	90792788	90815440	74	12	205327	4.8644	5.74e-07	RP11-697E2.6
ENSG00000185033	15	90703836	90772911	301	35	205327	4.8636	5.76e-07	SEMA4B
ENSG00000140451	15	65107831	65117867	47	11	205327	4.8592	5.89e-07	PIF1
ENSG00000105229	19	4007644	4039384	90	11	205327	4.8575	5.94e-07	PIAS4
ENSG00000153317	8	131064353	131455906	1561	66	205327	4.8572	5.95e-07	ASAP1
ENSG00000184384	11	95709762	96076344	1449	201	205327	4.8539	6.05e-07	MAML2
ENSG00000128655	2	178487980	178973066	2128	91	205327	4.8536	6.06e-07	PDE11A
ENSG00000169313	3	151055168	151102600	163	27	205327	4.8499	6.18e-07	P2RY12
ENSG00000188001	3	188665003	189043093	816	102	205327	4.8494	6.19e-07	TPRG1
ENSG00000185340	22	29702572	29708774	16	7	205327	4.8468	6.27e-07	GAS2L1
ENSG00000137693	11	101981192	102104154	365	40	205327	4.8433	6.38e-07	YAP1
ENSG00000197714	19	57791419	57804937	48	11	205327	4.841	6.46e-07	ZNF460
ENSG00000087510	20	55204358	55214339	12	6	205327	4.8392	6.52e-07	TFAP2C
ENSG00000175216	11	46764598	46867847	183	31	205327	4.8333	6.71e-07	CKAP5
ENSG00000255054	1	26137961	26150235	49	10	205327	4.8316	6.77e-07	RP1-317E23.6
ENSG00000137558	8	75736772	75767264	91	17	205327	4.8305	6.81e-07	PI15
ENSG00000069702	1	92145902	92371892	787	96	205327	4.8284	6.88e-07	TGFBR3
ENSG00000186185	17	43002077	43025082	71	22	205327	4.8273	6.92e-07	KIF18B
ENSG00000134686	1	33789224	33896653	364	43	205327	4.8254	6.98e-07	PHC2
ENSG00000100462	14	23389720	23398794	18	6	205327	4.8191	7.21e-07	PRMT5
ENSG00000101400	20	31995761	32031698	64	14	205327	4.8175	7.27e-07	SNTA1
ENSG00000182944	22	29663998	29696515	69	26	205327	4.8171	7.28e-07	EWSR1
ENSG00000198815	1	42642210	42801548	390	39	205327	4.8145	7.38e-07	FOXJ3
ENSG00000149182	11	47185848	47198676	31	13	205327	4.8113	7.5e-07	ARFGAP2
ENSG00000213471	15	90792762	90808199	59	8	205327	4.8076	7.64e-07	TTLL13
ENSG00000072736	16	68118654	68263162	350	36	205327	4.8009	7.9e-07	NFATC3
ENSG00000163440	4	56422692	56458379	131	17	205327	4.7998	7.94e-07	PDCL2
ENSG00000116649	1	11114641	11120081	9	3	205327	4.7962	8.08e-07	SRM
ENSG00000066056	1	43766664	43788779	41	10	205327	4.7958	8.1e-07	TIE1
ENSG00000258839	16	89978527	89987385	41	11	205327	4.7911	8.3e-07	MC1R
ENSG00000138640	4	89647106	90032549	1230	77	205327	4.7818	8.69e-07	FAM13A
ENSG00000103479	16	53467889	53525561	127	12	205327	4.7816	8.69e-07	RBL2
ENSG00000047578	16	27561454	27791690	409	44	205327	4.7814	8.7e-07	KIAA0556
ENSG00000165905	11	45943172	45950647	20	9	205327	4.7762	8.93e-07	GYLTL1B
ENSG00000119042	2	200134223	200335989	383	49	205327	4.7759	8.94e-07	SATB2
ENSG00000112541	6	165740776	166400091	2623	282	205327	4.7726	9.1e-07	PDE10A
ENSG00000162430	1	26126667	26144713	64	11	205327	4.772	9.12e-07	SEPN1
ENSG00000117245	1	20990507	21044510	209	56	205327	4.7619	9.59e-07	KIF17
ENSG00000162444	1	10057264	10076078	50	9	205327	4.7607	9.64e-07	RBP7
ENSG00000118137	11	116706467	116708666	11	4	205327	4.7584	9.76e-07	APOA1
ENSG00000115226	2	27714750	27718112	10	4	205327	4.7503	1.02e-06	FNDC4
ENSG00000105523	19	49104067	49118111	49	17	205327	4.7475	1.03e-06	FAM83E
ENSG00000197912	16	89557325	89624176	264	25	205327	4.7451	1.04e-06	SPG7
ENSG00000105519	19	5911718	5915888	19	10	205327	4.7436	1.05e-06	CAPS
ENSG00000012822	12	54104903	54121529	43	11	205327	4.7406	1.07e-06	CALCOCO1
ENSG00000158220	3	138153428	138200528	124	29	205327	4.7368	1.09e-06	ESYT3
ENSG00000237102	16	67244251	67260930	42	18	205327	4.7366	1.09e-06	AC040160.1
ENSG00000184304	14	30045687	30661104	1876	180	205327	4.7362	1.09e-06	PRKD1
ENSG00000255994	14	70037483	70038032	1	1	205327	4.7341	1.1e-06	CCDC177
ENSG00000139263	12	59265931	59314303	113	21	205327	4.732	1.11e-06	LRIG3
ENSG00000075151	1	21132963	21503377	1004	52	205327	4.7308	1.12e-06	EIF4G3
ENSG00000116574	1	228870824	228882416	61	11	205327	4.7267	1.14e-06	RHOU
ENSG00000198909	17	61699775	61773663	127	15	205327	4.7259	1.15e-06	MAP3K3
ENSG00000102977	16	67691415	67694713	8	4	205327	4.724	1.16e-06	ACD
ENSG00000142599	1	8412457	8877702	854	52	205327	4.7188	1.19e-06	RERE
ENSG00000188038	16	67918708	67922758	11	5	205327	4.717	1.2e-06	NRN1L
ENSG00000224877	17	79213039	79215081	5	3	205327	4.7111	1.23e-06	C17orf89
ENSG00000198963	9	77112281	77308093	515	59	205327	4.7097	1.24e-06	RORB
ENSG00000181322	3	137980279	138048728	92	38	205327	4.7093	1.24e-06	NME9
ENSG00000135486	12	54673977	54680872	9	5	205327	4.7038	1.28e-06	HNRNPA1
ENSG00000161395	17	37827375	37853050	72	7	205327	4.6977	1.32e-06	PGAP3
ENSG00000171174	2	28004231	28113965	265	28	205327	4.6949	1.33e-06	RBKS
ENSG00000020181	8	37641709	37702414	90	23	205327	4.6935	1.34e-06	GPR124
ENSG00000185090	1	38259474	38266809	9	5	205327	4.6899	1.37e-06	MANEAL
ENSG00000128789	18	12658737	12725739	228	29	205327	4.6893	1.37e-06	PSMG2
ENSG00000175213	11	46722368	46727462	11	5	205327	4.6871	1.39e-06	ZNF408
ENSG00000141179	17	53828340	53920191	327	26	205327	4.6861	1.39e-06	PCTP
ENSG00000156599	11	57435219	57468659	69	19	205327	4.6752	1.47e-06	ZDHHC5
ENSG00000139737	13	78272023	78338377	153	28	205327	4.6737	1.48e-06	SLAIN1
ENSG00000174279	2	176942200	176948641	12	6	205327	4.6723	1.49e-06	EVX2
ENSG00000143543	1	153946745	153950164	4	2	205327	4.6714	1.5e-06	JTB
ENSG00000149577	11	117049449	117068160	76	19	205327	4.6696	1.51e-06	SIDT2
ENSG00000136155	13	78109809	78219398	287	40	205327	4.6643	1.55e-06	SCEL
ENSG00000176884	9	140032842	140063207	43	9	205327	4.6613	1.57e-06	GRIN1
ENSG00000111816	6	116252312	116381921	397	58	205327	4.661	1.57e-06	FRK
ENSG00000073861	17	45810610	45823485	42	10	205327	4.6585	1.59e-06	TBX21
ENSG00000141013	16	90086037	90111383	118	19	205327	4.6564	1.61e-06	GAS8
ENSG00000176101	9	140083099	140084822	7	2	205327	4.6538	1.63e-06	SSNA1
ENSG00000121211	4	154265801	154336270	209	25	205327	4.6491	1.67e-06	MND1
ENSG00000172757	11	65590493	65629497	91	24	205327	4.6478	1.68e-06	CFL1
ENSG00000257599	12	29542227	29640421	333	33	205327	4.6452	1.7e-06	OVCH1-AS1
ENSG00000086666	15	80351910	80430735	231	38	205327	4.6425	1.72e-06	ZFAND6
ENSG00000138738	4	121606074	121844025	1012	55	205327	4.641	1.73e-06	PRDM5
ENSG00000110514	11	47290712	47351582	179	29	205327	4.6407	1.74e-06	MADD
ENSG00000109320	4	103422486	103538459	310	30	205327	4.6362	1.77e-06	NFKB1
ENSG00000104221	8	37700786	37707422	11	5	205327	4.6358	1.78e-06	BRF2
ENSG00000142039	19	41816094	41830788	26	4	205327	4.6357	1.78e-06	CCDC97
ENSG00000138821	4	103172198	103352415	532	57	205327	4.6234	1.89e-06	SLC39A8
ENSG00000166971	16	53524952	53538323	21	6	205327	4.6223	1.9e-06	AKTIP
ENSG00000146374	6	127439749	127518910	160	17	205327	4.6172	1.95e-06	RSPO3
ENSG00000114544	3	125725198	125820404	449	40	205327	4.6166	1.95e-06	SLC41A3
ENSG00000171448	9	125677845	125693779	35	12	205327	4.6132	1.98e-06	ZBTB26
ENSG00000069020	5	65892176	66465423	1844	142	205327	4.6108	2.01e-06	MAST4
ENSG00000161692	17	42785976	42829632	111	34	205327	4.6068	2.04e-06	DBF4B
ENSG00000096060	6	35541362	35696360	494	61	205327	4.6033	2.08e-06	FKBP5
ENSG00000176058	9	140086069	140098645	28	11	205327	4.6025	2.09e-06	TPRN
ENSG00000142949	1	43990858	44089343	323	38	205327	4.5982	2.13e-06	PTPRF
ENSG00000198793	1	11166592	11322564	360	19	205327	4.5936	2.18e-06	MTOR
ENSG00000164061	3	49591922	49708978	245	40	205327	4.5861	2.26e-06	BSN
ENSG00000148634	10	69681665	69835105	339	41	205327	4.5814	2.31e-06	HERC4
ENSG00000100105	22	31721790	31742218	50	19	205327	4.578	2.35e-06	PATZ1
ENSG00000131061	20	32319463	32380075	101	22	205327	4.5755	2.38e-06	ZNF341
ENSG00000127423	1	26158414	26185903	85	8	205327	4.5741	2.39e-06	AUNIP
ENSG00000186094	1	48998527	50489585	2583	101	205327	4.5673	2.47e-06	AGBL4
ENSG00000134046	18	51679079	51751158	185	31	205327	4.5608	2.55e-06	MBD2
ENSG00000156509	8	101145588	101158028	23	4	205327	4.56	2.56e-06	FBXO43
ENSG00000056586	9	125606835	125667620	125	26	205327	4.5564	2.6e-06	RC3H2
ENSG00000015153	12	42550906	42632151	188	28	205327	4.5542	2.63e-06	YAF2
ENSG00000141577	17	79163393	79196799	154	28	205327	4.5535	2.64e-06	AZI1
ENSG00000123405	12	54685895	54694905	10	5	205327	4.5533	2.64e-06	NFE2
