# Supplementary material for: Dissection of genetic variation and evidence for pleiotropy in male pattern baldness
Source: Nat Commun. 2018 Dec 20;9:5407. doi: 10.1038/s41467-018-07862-y (PMC6302097; doi:10.1038/s41467-018-07862-y)
Supplement: Supplementary file 17 — Supplementary Data 14 [file 41467_2018_7862_MOESM17_ESM.xlsx]

## Sheet: Sheet1
SET	NGENES	BETA	BETA_STD	SE	P	FULL_NAME
GO_bp:go_skeletal_syst...	438	0.495	0.0748	0.0658	2.7171e-14	GO_bp:go_skeletal_system_development
GO_bp:go_regulation_of...	1666	0.215	0.0612	0.0321	1.0399e-11	GO_bp:go_regulation_of_transcription_from_rna_polymerase_ii_promoter
GO_bp:go_positive_regu...	959	0.268	0.0591	0.0417	6.1248e-11	GO_bp:go_positive_regulation_of_transcription_from_rna_polymerase_ii_promoter
GO_bp:go_osteoblast_de...	18	1.95	0.0605	0.306	8.6822e-11	GO_bp:go_osteoblast_development
GO_bp:go_positive_regu...	1711	0.195	0.0561	0.032	5.7446e-10	GO_bp:go_positive_regulation_of_biosynthetic_process
GO_mf:go_sequence_spec...	964	0.259	0.0571	0.0428	7.5283e-10	GO_mf:go_sequence_specific_dna_binding
GO_bp:go_epithelium_de...	903	0.272	0.0583	0.0454	1.0417e-09	GO_bp:go_epithelium_development
GO_bp:go_embryonic_ske...	120	0.779	0.0621	0.131	1.3278e-09	GO_bp:go_embryonic_skeletal_system_development
GO_bp:go_hindlimb_morp...	36	1.44	0.063	0.242	1.3395e-09	GO_bp:go_hindlimb_morphogenesis
GO_mf:go_nucleic_acid_...	1121	0.234	0.0554	0.0399	2.3246e-09	GO_mf:go_nucleic_acid_binding_transcription_factor_activity
GO_bp:go_urogenital_sy...	290	0.465	0.0574	0.0795	2.5562e-09	GO_bp:go_urogenital_system_development
GO_bp:go_positive_regu...	1639	0.187	0.0528	0.0324	4.0601e-09	GO_bp:go_positive_regulation_of_gene_expression
GO_mf:go_transcription...	478	0.335	0.0528	0.0581	4.1922e-09	GO_mf:go_transcription_factor_binding
GO_bp:go_organ_morphog...	818	0.269	0.0549	0.0474	7.2302e-09	GO_bp:go_organ_morphogenesis
GO_bp:go_tissue_develo...	1451	0.203	0.0543	0.0359	8.191e-09	GO_bp:go_tissue_development
GO_bp:go_epidermis_dev...	242	0.499	0.0563	0.0883	8.1968e-09	GO_bp:go_epidermis_development
GO_mf:go_rna_polymeras...	592	0.299	0.0523	0.0533	1.0355e-08	GO_mf:go_rna_polymerase_ii_transcription_factor_activity_sequence_specific_dna_binding
GO_bp:go_negative_regu...	1382	0.194	0.0506	0.0347	1.1926e-08	GO_bp:go_negative_regulation_of_gene_expression
GO_bp:go_skeletal_syst...	197	0.539	0.055	0.0979	1.8791e-08	GO_bp:go_skeletal_system_morphogenesis
GO_bp:go_morphogenesis...	385	0.367	0.0521	0.0678	3.1376e-08	GO_bp:go_morphogenesis_of_an_epithelium
GO_bp:go_kidney_epithe...	121	0.708	0.0567	0.131	3.1423e-08	GO_bp:go_kidney_epithelium_development
GO_bp:go_regulation_of...	106	0.715	0.0536	0.132	3.397e-08	GO_bp:go_regulation_of_osteoblast_differentiation
GO_bp:go_negative_regu...	1392	0.186	0.0487	0.0348	5.0117e-08	GO_bp:go_negative_regulation_of_nitrogen_compound_metabolic_process
GO_bp:go_appendage_dev...	165	0.552	0.0516	0.104	5.1234e-08	GO_bp:go_appendage_development
GO_bp:go_skin_epidermi...	68	0.844	0.0508	0.16	6.6893e-08	GO_bp:go_skin_epidermis_development
GO_bp:go_bone_development	150	0.578	0.0515	0.11	6.7498e-08	GO_bp:go_bone_development
GO_bp:go_regulation_of...	22	1.59	0.0545	0.311	1.5524e-07	GO_bp:go_regulation_of_odontogenesis
GO_bp:go_regulation_of...	166	0.546	0.0511	0.107	1.6144e-07	GO_bp:go_regulation_of_ossification
GO_bp:go_skin_development	201	0.504	0.052	0.0992	1.8732e-07	GO_bp:go_skin_development
GO_bp:go_tissue_morpho...	516	0.298	0.0488	0.0587	1.9041e-07	GO_bp:go_tissue_morphogenesis
Curated_gene_sets:naba...	38	1.21	0.0542	0.237	1.9302e-07	Curated_gene_sets:naba_basement_membranes
GO_bp:go_ossification	242	0.421	0.0475	0.0833	2.2371e-07	GO_bp:go_ossification
GO_bp:go_nephron_epith...	89	0.764	0.0525	0.152	2.4308e-07	GO_bp:go_nephron_epithelium_development
GO_bp:go_negative_regu...	692	0.243	0.0458	0.0488	3.3315e-07	GO_bp:go_negative_regulation_of_transcription_from_rna_polymerase_ii_promoter
GO_bp:go_nephron_devel...	111	0.675	0.0518	0.137	3.7962e-07	GO_bp:go_nephron_development
GO_bp:go_positive_regu...	27	1.37	0.0519	0.277	4.1369e-07	GO_bp:go_positive_regulation_of_mesenchymal_cell_proliferation
Curated_gene_sets:tesa...	7	2.88	0.0557	0.587	4.5153e-07	Curated_gene_sets:tesar_jak_targets_mouse_es_d3_up
GO_bp:go_branching_mor...	127	0.599	0.0492	0.122	4.6163e-07	GO_bp:go_branching_morphogenesis_of_an_epithelial_tube
Curated_gene_sets:niko...	8	2.49	0.0513	0.507	4.7158e-07	Curated_gene_sets:nikolsky_breast_cancer_10q22_amplicon
GO_bp:go_embryonic_ske...	92	0.72	0.0503	0.147	4.9385e-07	GO_bp:go_embryonic_skeletal_system_morphogenesis
GO_bp:go_embryonic_hin...	28	1.38	0.0533	0.283	5.1479e-07	GO_bp:go_embryonic_hindlimb_morphogenesis
GO_bp:go_morphogenesis...	162	0.527	0.0488	0.109	6.522e-07	GO_bp:go_morphogenesis_of_a_branching_structure
Curated_gene_sets:lu_t...	25	1.3	0.0475	0.269	6.5416e-07	Curated_gene_sets:lu_tumor_angiogenesis_up
GO_bp:go_immune_system...	559	0.276	0.047	0.0571	6.6103e-07	GO_bp:go_immune_system_development
GO_bp:go_epithelial_tu...	25	1.37	0.05	0.283	6.8125e-07	GO_bp:go_epithelial_tube_branching_involved_in_lung_morphogenesis
GO_bp:go_tube_morphoge...	313	0.361	0.0463	0.075	7.2735e-07	GO_bp:go_tube_morphogenesis
GO_bp:go_regulation_of...	11	2.13	0.0517	0.443	7.5768e-07	GO_bp:go_regulation_of_odontogenesis_of_dentin_containing_tooth
GO_mf:go_transcription...	319	0.348	0.045	0.0723	7.7671e-07	GO_mf:go_transcription_factor_activity_rna_polymerase_ii_core_promoter_proximal_region_sequence_specific_binding
Curated_gene_sets:kegg...	316	0.349	0.0449	0.073	8.7316e-07	Curated_gene_sets:kegg_pathways_in_cancer
GO_bp:go_blood_vessel_...	356	0.337	0.046	0.0707	9.5044e-07	GO_bp:go_blood_vessel_morphogenesis
Curated_gene_sets:gryd...	955	0.211	0.0464	0.0443	9.7459e-07	Curated_gene_sets:gryder_pax3foxo1_enhancers_in_tads
GO_bp:go_transcription...	684	0.225	0.0423	0.0474	9.8175e-07	GO_bp:go_transcription_from_rna_polymerase_ii_promoter
GO_bp:go_embryo_develo...	863	0.216	0.0453	0.0457	1.1527e-06	GO_bp:go_embryo_development
GO_bp:go_tube_development	533	0.272	0.0452	0.0577	1.251e-06	GO_bp:go_tube_development
GO_bp:go_leukocyte_dif...	281	0.385	0.0468	0.0817	1.2643e-06	GO_bp:go_leukocyte_differentiation
GO_bp:go_regulation_of...	45	0.998	0.0488	0.213	1.3713e-06	GO_bp:go_regulation_of_chondrocyte_differentiation
GO_bp:go_osteoblast_di...	123	0.515	0.0416	0.11	1.4405e-06	GO_bp:go_osteoblast_differentiation
GO_bp:go_lymphocyte_di...	203	0.442	0.0458	0.0946	1.501e-06	GO_bp:go_lymphocyte_differentiation
Curated_gene_sets:bioc...	15	1.93	0.0547	0.419	1.9748e-06	Curated_gene_sets:biocarta_rarrxr_pathway
GO_bp:go_regulation_of...	1405	0.165	0.0434	0.0358	2.1063e-06	GO_bp:go_regulation_of_cell_differentiation
GO_mf:go_regulatory_re...	775	0.216	0.043	0.0469	2.1461e-06	GO_mf:go_regulatory_region_nucleic_acid_binding
Curated_gene_sets:reac...	12	1.79	0.0454	0.391	2.2332e-06	Curated_gene_sets:reactome_sema3a_plexin_repulsion_signaling_by_inhibiting_integrin_adhesion
GO_bp:go_vasculature_d...	453	0.283	0.0435	0.0622	2.6575e-06	GO_bp:go_vasculature_development
GO_bp:go_peripheral_ne...	13	1.79	0.0471	0.394	2.8143e-06	GO_bp:go_peripheral_nervous_system_neuron_differentiation
GO_bp:go_inositol_phos...	18	1.6	0.0496	0.354	3.0342e-06	GO_bp:go_inositol_phosphate_mediated_signaling
GO_bp:go_embryonic_org...	395	0.307	0.0441	0.0682	3.2777e-06	GO_bp:go_embryonic_organ_development
Curated_gene_sets:le_s...	7	2.65	0.0511	0.59	3.724e-06	Curated_gene_sets:le_ski_targets_dn
GO_bp:go_regulation_of...	34	1.12	0.0477	0.251	4.0231e-06	GO_bp:go_regulation_of_mesenchymal_cell_proliferation
GO_bp:go_forelimb_morp...	39	0.963	0.0439	0.217	4.6686e-06	GO_bp:go_forelimb_morphogenesis
