# Supplementary material for: Dissection of genetic variation and evidence for pleiotropy in male pattern baldness
Source: Nat Commun. 2018 Dec 20;9:5407. doi: 10.1038/s41467-018-07862-y (PMC6302097; doi:10.1038/s41467-018-07862-y)
Supplement: Supplementary file 18 — Supplementary Data 15 [file 41467_2018_7862_MOESM18_ESM.xlsx]

## Sheet: Sheet1
Cell_type	Category	Prop._SNPs	Prop._h2	Prop._h2_std_error	Enrichment	Enrichment_std_error	Enrichment_p	Coefficient	Coefficient_std_error	Coefficient_z-score
Adrenal_Pancreas	L2_0	0.0928531	0.309959	0.0461129	3.33816	0.496623	3.99578e-06	-4.35413e-08	4.10506e-08	-1.06068
Cardiovascular	L2_0	0.110699	0.51573	0.0560244	4.65884	0.506096	1.52391e-11	5.19723e-08	3.70581e-08	1.40246
CNS	L2_0	0.148408	0.354163	0.0497382	2.38641	0.335145	5.36707e-05	-8.85053e-08	2.56501e-08	-3.45049
Connective_Bone	L2_0	0.114068	0.63971	0.0554041	5.60813	0.48571	1.62558e-17	1.41158e-07	3.60151e-08	3.91943
Gastrointestinal	L2_0	0.167287	0.702955	0.0652583	4.20208	0.390098	2.51196e-13	9.28338e-08	3.41114e-08	2.72149
Haematopoietic	L2_0	0.232526	0.647537	0.0806807	2.78479	0.346975	2.18055e-06	7.44677e-09	3.00054e-08	0.248181
Kidney	L2_0	0.042448	0.17552	0.0361677	4.13494	0.852049	0.000220124	2.39415e-08	4.99029e-08	0.479763
Liver	L2_0	0.0718033	0.237571	0.0347951	3.30864	0.484589	4.40278e-06	-8.95268e-09	3.04483e-08	-0.294029
Other	L2_0	0.20165	1.08156	0.0846959	5.36357	0.420014	1.84848e-20	2.37476e-07	3.85487e-08	6.16042
Skeletal_Muscle	L2_0	0.103077	0.473845	0.0501954	4.597	0.48697	2.67119e-11	5.8805e-08	3.60062e-08	1.63319
